# Supplementary material for: Intranodal expansion of follicular T helper cells in patients with multiple sclerosis
Source: JCI Insight. 2025 Oct 8;10(19):e188125. doi: 10.1172/jci.insight.188125 (PMC12513493; doi:10.1172/jci.insight.188125)
Supplement: Supplemental tables 1-5 [file jciinsight-10-188125-s035.xlsx]

## Sheet: S1_sample_information
ID	ImageID	n_cells_image	tissue_area_mm2	follicle_type_IHC	gender	age_sample_collection	LN_location	malignancy	malignancy_type	malignancy_spreading	type	MS_type	EDSS_dg	EDSS_last_FU	EDSS_change	MS_fu_time	immunosuppression	which_immunosup	MS_at_sample_collection	y_from_MS_onset
711	711_GC1	10896	0.644634	sec	F	30-40	abdomen	no	healthy	healthy	MS	SPMS	5	5	0	4	no		before_onset	-13.2
706	706_GC1	21636	1.15861	sec	F	40-50	axillary	yes	breast_ca	local_malignancy	MS	PPMS	NA	3	NA	3	no		before_onset	-9.5
609	609_GC1	44792	2.72909	prim	F	20-30	abdomen	no	healthy	healthy	MS	RRMS	3	2.5	-0.5	3	no		before_onset	-2.3
709	709_GC2	10229	0.863982	sec	F	30-40	neck	yes	mouth	local_malignancy	MS	RRMS	2	1	-1	6	no		before_onset	-1.4
705	705_GC1	19917	1.19538	prim	F	40-50	abdomen	no	healthy	healthy	MS	RRMS	1	2	1	10	no		before_onset	-1.2
605	605_GC1	27206	1.72753	NA	F	50-60	axillary	yes	breast_ca	local_malignancy	MS	SPMS	6	4.5	-1.5	9	yes	Glatiramer acetate	after_onset	2.3
626	626_GC1	31998	2.02043	sec	F	50-60	axillary	yes	breast_ca	malign_sLN	MS	PPMS	5.5	8	2..5	9	yes	Azathioprine	after_onset	4.1
623	623_GC1	49699	2.63348	NA	F	60-70	axillary	yes	breast_ca	local_malignancy	MS	SPMS	2	6	4	13	yes	IFNb1a	after_onset	5.2
611	611_GC1	33894	2.01437	NA	F	40-50	axillary	yes	breast_ca	local_malignancy	MS	SPMS	1	2	1	17	yes	IFNb1a	after_onset	6
601	601_GC1	44065	2.51191	NA	F	50-60	axillary	yes	breast_ca	local_malignancy	MS	RRMS	2	5	3	7	yes	IFNb1a	after_onset	7.2
730	730_GC1	20033	1.63581	sec	F	40-50	axillary	yes	breast_ca	malign_sLN	MS	RRMS	3	7	4	9	yes	Alemtuzumab	after_onset	8.4
602	602_GC1	43979	2.46821	sec	F	40-50	axillary	yes	breast_ca	malign_sLN	MS	SPMS	4.5	2.5	-2	14	yes	Glatiramer acetate	after_onset	10.6
729	729_GC1	37867	2.27266	sec	F	30-40	axillary	yes	breast_ca	local_malignancy	MS	RRMS	0	0	0	12	no		after_onset	10.8
628	628_GC1	22072	1.39656	sec	F	30-40	axillary	yes	breast_ca	local_malignancy	MS	RRMS	1	1	0	16	yes	IFNb1a	after_onset	12.9
603	603_GC1	51362	2.7425	sec	F	50-60	axillary	yes	breast_ca	local_malignancy	MS	SPMS	6	4	-2	9	no		after_onset	13.1
727	727_GC1	32543	2.36092	prim	F	40-50	axillary	yes	breast_ca	malign_sLN	MS	RRMS	0	0	0	18	no		after_onset	13.2
613	613_GC2	37890	2.59324	NA	F	50-60	axillary	yes	breast_ca	local_malignancy	MS	RRMS	1	0	-1	11	no		after_onset	14.6
644	644_GC2	33647	2.20257	NA	F	50-60	axillary	yes	breast_ca	local_malignancy	MS	RRMS	1	2	1	17	yes	Dimethyl fumarate	after_onset	14.8
636	636_GC1	23052	1.35719	sec	F	50-60	axillary	yes	breast_ca	local_malignancy	MS	RRMS	1	2	1	15	no		after_onset	15
615	615_GC1	19506	1.36238	NA	F	50-60	lung	yes	angiomyolipoma	local_malignancy	MS	RRMS	1	1	0	21	yes	IFNb1a	after_onset	15.2
712	712_GC2	37079	2.10133	sec	F	50-60	axillary	yes	breast_ca	local_malignancy	MS	SPMS	2	7	5	17	yes	IFNb1a	after_onset	16.2
638	638_GC1	36077	2.13421	prim	F	50-60	axillary	yes	breast_ca	local_malignancy	MS	RRMS	1	2	1	20	no		after_onset	16.9
632	632_GC2	35677	2.62353	prim	F	40-50	axillary	yes	breast_ca	malign_sLN	MS	SPMS	1	8	7	23	yes	Glatiramer acetate	after_onset	18.6
725	725_GC1	39402	2.42884	prim	F	60-70	axillary	yes	breast_ca	local_malignancy	MS	RRMS	0	3	3	24	yes	IFNb1a	after_onset	19
630	630_GC2	33327	1.95986	NA	F	60-70	axillary	yes	breast_ca	malign_sLN	MS	SPMS	2	8	6	19	no		after_onset	19.2
619	619_GC2	45436	2.52272	sec	F	50-60	axillary	yes	breast_ca	malign_sLN	MS	RRMS	2	1	-1	27	yes	Glatiramer acetate	after_onset	19.7
715	715_GC1	43444	2.52056	sec	F	40-50	axillary	yes	breast_ca	malign_sLN	MS	RRMS	NA	2	NA	24	no		after_onset	20.6
717	717_GC1	16439	1.48049	sec	M	60-70	axillary	yes	melanoma	local_malignancy	MS	PPMS	NA	6	NA	24	no		after_onset	22.2
722	722_GC1	32516	1.9737	sec	M	70-80	abdomen	yes	urothelial_ca	local_malignancy	MS	SPMS	NA	6	NA	32	no		after_onset	28.2
621	621_GC1	37982	2.19781	NA	F	60-70	axillary	yes	breast_ca	malign_sLN	MS	SPMS	1	6.5	5.5	29	no		after_onset	28.4
714	714_GC1	13679	1.07944	sec	F	60-70	axillary	yes	breast_ca	local_malignancy	MS	SPMS	1	6	5	38	yes	Glatiramer acetate	after_onset	28.7
607	607_GC1	41700	2.37519	prim	F	50-60	axillary	yes	breast_ca	malign_sLN	MS	SPMS	1	7.5	6.5	28	yes	Azathioprine	after_onset	35.7
634	634_GC2	42464	2.36697	sec	M	60-70	axillary	yes	melanoma	malign_sLN	MS	RRMS	1	6	5	38	yes	IFNb1a	after_onset	42.3
815	815_GC1	37416	1.92006	prim	F	50-60	axillary	yes	breast_ca	local_malignancy	CTRL	CTRL	NA	NA	NA	NA	NA		CTRL	NA
818	818_GC1	37288	2.02951	sec	F	40-50	axillary	yes	breast_ca	local_malignancy	CTRL	CTRL	NA	NA	NA	NA	NA		CTRL	NA
822	822_GC2	31511	1.76084	prim	F	50-60	axillary	yes	breast_ca	local_malignancy	CTRL	CTRL	NA	NA	NA	NA	NA		CTRL	NA
824	824_GC1	43510	2.73818	prim	F	40-50	axillary	yes	breast_ca	local_malignancy	CTRL	CTRL	NA	NA	NA	NA	NA		CTRL	NA
826	826_GC1	32606	1.75782	sec	F	40-50	axillary	yes	breast_ca	local_malignancy	CTRL	CTRL	NA	NA	NA	NA	NA		CTRL	NA
830	830_GC1	22225	1.31003	prim	F	40-50	axillary	yes	breast_ca	local_malignancy	CTRL	CTRL	NA	NA	NA	NA	NA		CTRL	NA
832	832_GC2	36482	2.00139	sec	F	40-50	axillary	yes	breast_ca	local_malignancy	CTRL	CTRL	NA	NA	NA	NA	NA		CTRL	NA
834	834_GC2	42299	2.33106	prim	F	50-60	axillary	yes	breast_ca	local_malignancy	CTRL	CTRL	NA	NA	NA	NA	NA		CTRL	NA
836	836_GC1	39720	1.9114	sec	F	30-40	mediastinum	no	healthy	healthy	CTRL	CTRL	NA	NA	NA	NA	NA		CTRL	NA
840	840_GC2	36430	2.04595	sec	F	50-60	axillary	yes	breast_ca	malign_sLN	CTRL	CTRL	NA	NA	NA	NA	NA		CTRL	NA
843	843_GC2	25348	1.56789	prim	F	50-60	axillary	yes	breast_ca	malign_sLN	CTRL	CTRL	NA	NA	NA	NA	NA		CTRL	NA
845	845_GC1	44656	2.71395	prim	F	50-60	axillary	yes	breast_ca	local_malignancy	CTRL	CTRL	NA	NA	NA	NA	NA		CTRL	NA
847	847_GC1	31144	2.02822	sec	F	50-60	axillary	yes	breast_ca	local_malignancy	CTRL	CTRL	NA	NA	NA	NA	NA		CTRL	NA
853	853_GC1	48144	2.71006	sec	F	50-60	axillary	yes	breast_ca	local_malignancy	CTRL	CTRL	NA	NA	NA	NA	NA		CTRL	NA
855	855_GC1	41323	2.4933	prim	F	50-60	axillary	yes	breast_ca	local_malignancy	CTRL	CTRL	NA	NA	NA	NA	NA		CTRL	NA
857	857_GC1	47111	2.55431	sec	F	50-60	axillary	yes	breast_ca	malign_sLN	CTRL	CTRL	NA	NA	NA	NA	NA		CTRL	NA
859	859_GC1	47564	2.68323	sec	F	40-50	axillary	yes	breast_ca	local_malignancy	CTRL	CTRL	NA	NA	NA	NA	NA		CTRL	NA
860	860_GC1	33649	2.04985	NA	F	50-60	axillary	yes	breast_ca	local_malignancy	CTRL	CTRL	NA	NA	NA	NA	NA		CTRL	NA
862	862_GC1	39687	2.18959	sec	F	50-60	axillary	yes	breast_ca	malign_sLN	CTRL	CTRL	NA	NA	NA	NA	NA		CTRL	NA
864	864_GC2	32046	1.88242	sec	F	40-50	axillary	yes	breast_ca	malign_sLN	CTRL	CTRL	NA	NA	NA	NA	NA		CTRL	NA
870	870_GC1	41209	2.21209	NA	F	50-60	axillary	yes	breast_ca	malign_sLN	CTRL	CTRL	NA	NA	NA	NA	NA		CTRL	NA
874	874_GC1	23093	2.10436	prim	F	50-60	axillary	yes	breast_ca	local_malignancy	CTRL	CTRL	NA	NA	NA	NA	NA		CTRL	NA
880	880_GC1	26156	1.44891	NA	F	40-50	axillary	yes	breast_ca	malign_sLN	CTRL	CTRL	NA	NA	NA	NA	NA		CTRL	NA
907	907_GC2	41172	2.40029	sec	F	20-30	neck	no	healthy	healthy	CTRL	CTRL	NA	NA	NA	NA	NA		CTRL	NA
909	909_GC2	36631	2.03903	sec	F	40-50	axillary	yes	breast_ca	local_malignancy	CTRL	CTRL	NA	NA	NA	NA	NA		CTRL	NA
919	919_GC2	31962	1.73532	prim	F	40-50	axillary	yes	breast_ca	local_malignancy	CTRL	CTRL	NA	NA	NA	NA	NA		CTRL	NA
921	921_GC2	38228	2.32501	prim	F	40-50	axillary	yes	breast_ca	malign_sLN	CTRL	CTRL	NA	NA	NA	NA	NA		CTRL	NA
923	923_GC2	29809	1.96765	prim	M	60-70	axillary	yes	melanoma	malign_sLN	CTRL	CTRL	NA	NA	NA	NA	NA		CTRL	NA
925	925_GC1	45876	2.67415	sec	F	30-40	axillary	yes	breast_ca	malign_sLN	CTRL	CTRL	NA	NA	NA	NA	NA		CTRL	NA
930	930_GC1	44055	2.62093	prim	F	40-50	axillary	yes	breast_ca	local_malignancy	CTRL	CTRL	NA	NA	NA	NA	NA		CTRL	NA
938	938_GC1	56123	2.99171	prim	F	30-40	neck	no	healthy	healthy	CTRL	CTRL	NA	NA	NA	NA	NA		CTRL	NA
939	939_GC1	47057	2.76673	prim	M	50-60	axillary	yes	melanoma	malign_sLN	CTRL	CTRL	NA	NA	NA	NA	NA		CTRL	NA
946	946_GC1	36853	2.37865	sec	F	30-40	axillary	no	healthy	healthy	CTRL	CTRL	NA	NA	NA	NA	NA		CTRL	NA
948	948_GC2	45339	2.60968	prim	F	50-60	axillary	yes	breast_ca	malign_sLN	CTRL	CTRL	NA	NA	NA	NA	NA		CTRL	NA
957	957_GC2	31060	1.76171	sec	M	50-60	neck	no	healthy	healthy	CTRL	CTRL	NA	NA	NA	NA	NA		CTRL	NA

## Sheet: S2_maincellsubsets_summary
main_celltype	CTRL	MS	p_value	cohen
B	287678	217867	0.105583584146614	0.3558896
epithelium	751	943	0.415002822149702	-0.3135589
FDC	4422	3028	0.385668986136028	0.1145021
HEV	8316	6235	0.0963467087510562	0.2385801
Tc	97173	92804	0.494424050091418	-0.01574848
Th	820376	645113	0.059619731170607	0.5088688
Treg	20442	19835	1	-0.05120637
Unknown	85624	85680	0.779174298312131	-0.06606684
Total	1324782	1071505

## Sheet: S3_antibodies
Antibodies
Multiplex fluorescent immunohistochemical (mfIHC) staining
	Scan/Bleach/Boil	Antigen	Species	Clone	Catalog number	Manufacturer	Dilution	incubation	Possible amplification
Round 1		CD27	rabbit	EPR8569	ab131254	Abcam	1:2000	1h RT	Goat anti Rabbit-poly HRP (Immunologic, cat: DPVR110HRP), Biotinyl Tyramide (Perkin Elmer, cat: FP1019), Strepavidin-Alexafluor 750 (Invitrogen, cat: S21384)
	Boil
		HEV	rat	MECA-79	53-6036-82	eBioscience	1:50	O/N 4°C	Donkey anti Rat-Alexafluor 488 (Invitrogen, cat: A21208)
		FOXP3	mouse	236A/E7	41-4777-82	eBioscience	1:25	O/N 4°C	Goat anti Mouse-Alexafluor 555 (Invitrogen, cat: A32727)
		ICOS	rabbit	D1K2T	#89601	Cell Signaling	1:200	O/N 4°C	Goat anti Rabbit-Alexafluor 647 (Invitrogen, cat: A21245)
	Scan-Bleach-Boil
Round 2		CD19	rabbit	EPR5906	ab196468	Abcam	1:50	O/N 4°C	Goat anti Rabbit-Alexafluor 647 (Invitrogen, cat: A21245)
		BCL6	mouse	LN22	CM410A	Biocare Medical	1:50	O/N 4°C	Goat anti Mouse-Alexafluor 750 (Invitrogen, cat: A21037)
	Scan-Bleach-Boil
Round 3		CD4	goat	polyclonal	FAB8165G	R&D systems	1:25	O/N 4°C
		CXCR5	mouse	# 51505	MAB190	R&D systems	1:100	O/N 4°C	Goat anti Mouse-Alexafluor 555 (Invitrogen, cat: A32727)
		PD1	rabbit	EPR4877(2)	ab201825	Abcam	1:100	O/N 4°C
	Scan-Bleach-Boil
Round 4		KI67	rabbit	D3B5	#11882	Cell Signaling	1:100	O/N 4°C
		CD3	rabbit	EP4426	ab208514	Abcam	1:50	O/N 4°C
		CD8	mouse	AMC908	50-0008-82	eBioscience	1:100	O/N 4°C
	Scan-Bleach
Round 5		Pan Cytokeratin (AE1/3)	mouse	AE1/AE3	53-9003-80	eBioscience	1:50	2h RT
		CD21	rabbit	EP3093	ab202693	Abcam	1:200	2h RT
	Scan-Bleach
Round 6		CD20	mouse	L26	50-0202-80	eBioscience	1:400	2h RT
	Scan
IHC staining
Antigen	Clone	Catalog number	Manufacturer	Dilution	Pretreatment (PT)	Detection Kit	Instrument
BCL6	LN22	NCL-L-Bcl-6-564	Leica BioSystems	1:200	ULTRA CC1, PT 98°C/64min	OptiView (Roche, 760-700)	BenchMark ULTRA PLUS (Roche)
PD1	NAT105	ab52587	Abcam	1:100	ULTRA CC1, PT 98°C/64min	OptiView (Roche, 760-700)	BenchMark ULTRA PLUS (Roche)
MIB-1 (KI67)	MIB-1	M7240	Agilent	1:100	ULTRA CC1, PT 98°C/64min	OptiView (Roche, 760-700)	BenchMark ULTRA PLUS (Roche)

## Sheet: S4_scimap_normalisation
markers	TMA6	TMA7	TMA8	TMA9
HEV	7.5	7.6	7.6	7.4
AE1_3	7.5	7.5	7.5	7.5
CD3	5.5	5.5	5.5	5.5
CD4	7.5	7.6	7.5	7.4
CD8	7.1	7.2	6.9	7.1
CXCR5	6.5	6.6	6.4	6.4
PD1	6.8	6.6	6.8	6.8
ICOS	8.0	8.1	7.9	8.0
FOXP3	6.4	6.4	6.4	6.4
CD19	7.5	7.7	7.2	7.3
CD20	6.8	6.8	6.7	6.7
CD21	7.4	7.6	7.2	7.2
CD27	7.3	7.4	7.0	7.3
KI67	7.8	7.8	7.8	7.8

## Sheet: S5_scimap_gating
		HEV	AE1_3	CD3	CD8	CD4	CXCR5	PD1	ICOS	FOXP3	CD19	CD21	CD20	KI67	CD27
all	B										anypos	anypos	anypos
all	Tc			allpos	allpos
all	Th			allpos		allpos
all	DP.T			allpos	allpos	allpos
all	epithelium		pos
all	HEV	pos
all	artefact1	allpos								allpos
all	artefact2	allpos												allpos
B	artefact3	allpos								allpos				allpos
B	Th.ICOS					allpos			allpos
B	Th.PD1					allpos		allpos
B	Treg					allpos				allpos
B	Tc.ICOS				allpos				allpos
B	Tc.PD1				allpos			allpos
B	DP.T				allpos	allpos
B	FoB.CD20.CD21											allpos	allpos
B	MB.CD20.CD27												allpos		allpos
B	FDC											pos	allneg		allneg
B	B.CD20												pos
Th	artefact3	allpos								allpos				allpos
Th	Th.ICOS								pos
Th	Th.PD1							pos
Th	Treg									pos
Th	B.CD20										allpos		allpos
Th.ICOS	Th.ICOS.PD1							pos
Th.PD1	Th.ICOS.PD1								pos
Treg	Treg.ICOS								pos
Treg	Treg.PD1							pos
Treg.ICOS	Treg.ICOS.PD1							pos
Treg.PD1	Treg.ICOS.PD1								pos
Tc	artefact3	allpos								allpos				allpos
Tc	Tc.ICOS								pos
Tc	Tc.PD1							pos
Tc.ICOS	Tc.ICOS.PD1							pos
Tc.PD1	Tc.ICOS.PD1								pos
T and B subsets based on phenotyping in Scimap and BCL6 status
Celltype	BCL6+	BCL6-
FoB.CD20.CD21	BCL6+ FoB	BCL6- FoB
Th.PD1	Tfh	Tfh-like
Th.ICOS.PD1	Tfh	Tfh-like
Treg.ICOS	Tfr	Treg
Treg.PD1	PD1+ Tfr	PD1+ Treg
Treg.ICOS.PD1	PD1+ Tfr	PD1+ Treg
Tc.ICOS	Tc	Tc
Tc.PD1	Tfc	PD1+ Tc
Tc.ICOS.PD1	Tfc	PD1+ Tc
