# Supplementary material for: Intranodal expansion of follicular T helper cells in patients with multiple sclerosis
Source: JCI Insight. 2025 Oct 8;10(19):e188125. doi: 10.1172/jci.insight.188125 (PMC12513493; doi:10.1172/jci.insight.188125)
Supplement: Supporting data values [file jciinsight-10-188125-s036.xlsx]

## Sheet: fig2b_tsubsets
ImageID	dataset	value	cells_mm2
601_GC1	MS	PD1+ Tc	8.36017946200095
601_GC1	MS	Tfc	1.59241513561923
601_GC1	MS	Th	13410.1259608334
601_GC1	MS	Th.ICOS	944.302175422203
601_GC1	MS	Tfh-like	57.7250486661971
601_GC1	MS	Tfh	27.0710573055269
601_GC1	MS	Tfr	118.236823819728
602_GC1	MS	PD1+ Tc	11.3442480124878
602_GC1	MS	Tfc	8.50818600936581
602_GC1	MS	Th	11097.5106182161
602_GC1	MS	Th.ICOS	61.5830606392192
602_GC1	MS	Tfh-like	58.3418469213656
602_GC1	MS	Tfh	65.6345777865363
602_GC1	MS	Tfr	126.00218328156
602_GC1	MS	PD1+ Tfr	0.405151714731705
603_GC1	MS	PD1+ Tc	19.3253977659111
603_GC1	MS	Tfc	12.3974249819052
603_GC1	MS	Th	13206.5392770478
603_GC1	MS	Th.ICOS	206.380662934069
603_GC1	MS	Tfh-like	188.513785754265
603_GC1	MS	Tfh	173.9285798932
603_GC1	MS	Tfr	121.421838793366
603_GC1	MS	PD1+ Tfr	3.64630146526624
605_GC1	MS	PD1+ Tc	23.1544258382553
605_GC1	MS	Tfc	15.6292374408224
605_GC1	MS	Th	9962.19171690936
605_GC1	MS	Th.ICOS	1029.21422851045
605_GC1	MS	Tfh-like	120.981875004884
605_GC1	MS	Tfh	82.7770723717628
605_GC1	MS	Tfr	54.4129007199001
605_GC1	MS	PD1+ Tfr	1.73658193786915
607_GC1	MS	PD1+ Tc	1.68407324775547
607_GC1	MS	Tfc	0.842036623877734
607_GC1	MS	Th	10821.4336717647
607_GC1	MS	Th.ICOS	506.485029262457
607_GC1	MS	Tfh-like	61.8896918550134
607_GC1	MS	Tfh	27.3661902760263
607_GC1	MS	Tfr	98.9393033056337
607_GC1	MS	PD1+ Tfr	2.94712818357207
611_GC1	MS	PD1+ Tc	1.98573073749345
611_GC1	MS	Tfc	2.48216342186681
611_GC1	MS	Th	10065.6691083543
611_GC1	MS	Th.ICOS	212.473188911799
611_GC1	MS	Tfh-like	159.851324368222
611_GC1	MS	Tfh	42.6932108561091
611_GC1	MS	Tfr	54.6075952810698
611_GC1	MS	PD1+ Tfr	0.496432684373361
613_GC2	MS	PD1+ Tc	28.9213025136622
613_GC2	MS	Tfc	8.86919943752308
613_GC2	MS	Th	9168.43851419778
613_GC2	MS	Th.ICOS	2110.48384876365
613_GC2	MS	Tfh-like	292.683581438262
613_GC2	MS	Tfh	131.109904728602
613_GC2	MS	Tfr	50.1302576903479
613_GC2	MS	PD1+ Tfr	17.7383988750462
615_GC1	MS	PD1+ Tc	38.902411758687
615_GC1	MS	Tfc	29.3603107612732
615_GC1	MS	Th	9418.05368444742
615_GC1	MS	Th.ICOS	464.626917797149
615_GC1	MS	Tfh-like	165.151748032162
615_GC1	MS	Tfh	234.148478321154
615_GC1	MS	Tfr	282.592991077255
615_GC1	MS	PD1+ Tfr	13.212139842573
619_GC2	MS	PD1+ Tc	35.6757247860428
619_GC2	MS	Tfc	16.2522746247528
619_GC2	MS	Th	9341.88673369633
619_GC2	MS	Th.ICOS	441.586193462796
619_GC2	MS	Tfh-like	446.342956767602
619_GC2	MS	Tfh	461.406040566153
619_GC2	MS	Tfr	99.8920294009198
619_GC2	MS	PD1+ Tfr	4.7567633048057
621_GC1	MS	PD1+ Tc	67.3397241764898
621_GC1	MS	Tfc	55.5097726319713
621_GC1	MS	Th	8536.67503377906
621_GC1	MS	Th.ICOS	126.489481899082
621_GC1	MS	Tfh-like	409.49832269487
621_GC1	MS	Tfh	296.658784885617
621_GC1	MS	Tfr	104.194573219028
621_GC1	MS	PD1+ Tfr	6.82497204491451
623_GC1	MS	PD1+ Tc	186.825058875525
623_GC1	MS	Tfc	116.19607320307
623_GC1	MS	Th	7462.37003459719
623_GC1	MS	Th.ICOS	306.05893791397
623_GC1	MS	Tfh-like	341.373430750197
623_GC1	MS	Tfh	353.524654091695
623_GC1	MS	Tfr	159.864532086577
623_GC1	MS	PD1+ Tfr	18.2268350122463
626_GC1	MS	PD1+ Tc	10.393833229857
626_GC1	MS	Tfc	0.989888879033995
626_GC1	MS	Th	7217.77476147638
626_GC1	MS	Th.ICOS	15.3432776250269
626_GC1	MS	Tfh-like	209.856442355207
626_GC1	MS	Tfh	191.543498093078
626_GC1	MS	Tfr	21.2826108992309
626_GC1	MS	PD1+ Tfr	2.96966663710199
628_GC1	MS	PD1+ Tc	11.4567066450832
628_GC1	MS	Tfc	14.320883306354
628_GC1	MS	Th	8046.18828567499
628_GC1	MS	Th.ICOS	1467.17449473597
628_GC1	MS	Tfh-like	239.874795381429
628_GC1	MS	Tfh	292.862063614939
628_GC1	MS	Tfr	130.320038087821
628_GC1	MS	PD1+ Tfr	3.5802208265885
630_GC2	MS	PD1+ Tc	1.02048147132202
630_GC2	MS	Th	11614.0996251159
630_GC2	MS	Th.ICOS	89.8023694763379
630_GC2	MS	Tfh-like	20.9198701621014
630_GC2	MS	Tfh	9.69457397755921
630_GC2	MS	Tfr	84.6999621197278
630_GC2	MS	PD1+ Tfr	0.510240735661011
632_GC2	MS	PD1+ Tc	20.2017968926587
632_GC2	MS	Tfc	9.5291494776692
632_GC2	MS	Th	9401.84004064754
632_GC2	MS	Th.ICOS	51.4574071794137
632_GC2	MS	Tfh-like	194.394649344452
632_GC2	MS	Tfh	63.2735525317235
632_GC2	MS	Tfr	56.7937308869084
632_GC2	MS	PD1+ Tfr	1.90582989553384
634_GC2	MS	PD1+ Tc	26.1937882360655
634_GC2	MS	Tfc	27.8837100577472
634_GC2	MS	Th	8047.83019530342
634_GC2	MS	Th.ICOS	215.042551808989
634_GC2	MS	Tfh-like	555.561798877841
634_GC2	MS	Tfh	730.891187877312
634_GC2	MS	Tfr	92.9457001924906
634_GC2	MS	PD1+ Tfr	10.5620113855103
636_GC1	MS	PD1+ Tc	4.42089352594773
636_GC1	MS	Tfc	2.94726235063182
636_GC1	MS	Th	7545.72843320513
636_GC1	MS	Th.ICOS	240.938697164152
636_GC1	MS	Tfh-like	36.1039637952398
636_GC1	MS	Tfh	71.4711120028217
636_GC1	MS	Tfr	120.100940788247
636_GC1	MS	PD1+ Tfr	2.21044676297387
638_GC1	MS	PD1+ Tc	10.7768057463428
638_GC1	MS	Tfc	5.62268125896144
638_GC1	MS	Th	10781.9598708301
638_GC1	MS	Th.ICOS	548.211422748741
638_GC1	MS	Tfh-like	101.676819432886
638_GC1	MS	Tfh	60.9123803054156
638_GC1	MS	Tfr	110.110841321328
638_GC1	MS	PD1+ Tfr	11.713919289503
644_GC2	MS	PD1+ Tc	344.597416236722
644_GC2	MS	Tfc	73.5504366671264
644_GC2	MS	Th	9472.56981866004
644_GC2	MS	Th.ICOS	647.425448687175
644_GC2	MS	Tfh-like	680.114531650342
644_GC2	MS	Tfh	294.655761709661
644_GC2	MS	Tfr	74.9124817905917
644_GC2	MS	PD1+ Tfr	5.90219553501632
712_GC2	MS	PD1+ Tc	118.97212839948
712_GC2	MS	Tfc	91.3705946108005
712_GC2	MS	Th	10254.9215795216
712_GC2	MS	Th.ICOS	1074.0803751905
712_GC2	MS	Tfh-like	518.718479821732
712_GC2	MS	Tfh	442.100429132467
712_GC2	MS	Tfr	207.963280442291
712_GC2	MS	PD1+ Tfr	13.8007668943397
714_GC1	MS	PD1+ Tc	236.234302925377
714_GC1	MS	Tfc	386.312565960323
714_GC1	MS	Th	2081.64109283656
714_GC1	MS	Th.ICOS	247.351211298336
714_GC1	MS	Tfh-like	317.75829766041
714_GC1	MS	Tfh	1547.10308190345
714_GC1	MS	Tfr	66.7014502377536
714_GC1	MS	PD1+ Tfr	9.26409031079911
715_GC1	MS	PD1+ Tc	136.477575663128
715_GC1	MS	Tfc	56.336673674896
715_GC1	MS	Th	7839.52585785876
715_GC1	MS	Th.ICOS	155.917695452353
715_GC1	MS	Tfh-like	269.384517079256
715_GC1	MS	Tfh	176.151289518689
715_GC1	MS	Tfr	86.0919590665664
715_GC1	MS	PD1+ Tfr	12.2988512952238
717_GC1	MS	PD1+ Tc	68.2204677478958
717_GC1	MS	Tfc	35.7988593132522
717_GC1	MS	Th	8216.17593747925
717_GC1	MS	Th.ICOS	270.855520464418
717_GC1	MS	Tfh-like	722.731688022262
717_GC1	MS	Tfh	227.626709218227
717_GC1	MS	Tfr	171.564344633322
717_GC1	MS	PD1+ Tfr	4.05270105433044
722_GC1	MS	PD1+ Tc	174.291612261759
722_GC1	MS	Tfc	79.0392195140537
722_GC1	MS	Th	8030.08070562973
722_GC1	MS	Th.ICOS	35.4663164486139
722_GC1	MS	Tfh-like	194.558078803825
722_GC1	MS	Tfh	169.731657289795
722_GC1	MS	Tfr	74.4792645420891
722_GC1	MS	PD1+ Tfr	2.53330831775813
725_GC1	MS	PD1+ Tc	47.3476855833708
725_GC1	MS	Tfc	38.7015864768423
725_GC1	MS	Th	5363.87519808831
725_GC1	MS	Th.ICOS	1973.78091031895
725_GC1	MS	Tfh-like	329.375204058232
725_GC1	MS	Tfh	545.115962716374
725_GC1	MS	Tfr	51.053156629026
725_GC1	MS	PD1+ Tfr	2.47031403043674
727_GC1	MS	PD1+ Tc	33.8851458744941
727_GC1	MS	Tfc	18.2132659075406
727_GC1	MS	Th	8611.06269535581
727_GC1	MS	Th.ICOS	28.3788096698888
727_GC1	MS	Tfh-like	70.3116776895752
727_GC1	MS	Tfh	22.0253448184212
727_GC1	MS	Tfr	52.5219761054658
727_GC1	MS	PD1+ Tfr	0.423564323431176
729_GC1	MS	PD1+ Tc	53.241625147366
729_GC1	MS	Tfc	40.9212490802069
729_GC1	MS	Th	5890.45980039495
729_GC1	MS	Th.ICOS	369.171268583802
729_GC1	MS	Tfh-like	278.088488373019
729_GC1	MS	Tfh	452.333807037126
729_GC1	MS	Tfr	27.280832720138
729_GC1	MS	PD1+ Tfr	14.0804297910389
730_GC1	MS	PD1+ Tc	75.8033411912055
730_GC1	MS	Tfc	66.0222649084693
730_GC1	MS	Th	3516.29692364366
730_GC1	MS	Th.ICOS	88.6410038122967
730_GC1	MS	Tfh-like	392.46568584479
730_GC1	MS	Tfh	654.109476407983
730_GC1	MS	Tfr	29.9545461158796
730_GC1	MS	PD1+ Tfr	3.66790360602607
815_GC1	CTRL	Tfc	0.52081806142872
815_GC1	CTRL	Th	11701.7402041805
815_GC1	CTRL	Th.ICOS	248.430215301499
815_GC1	CTRL	Tfh-like	11.4579973514318
815_GC1	CTRL	Tfh	25.5200850100073
815_GC1	CTRL	Tfr	106.767702592888
815_GC1	CTRL	PD1+ Tfr	0.52081806142872
818_GC1	CTRL	PD1+ Tc	0.492728752526097
818_GC1	CTRL	Th	10489.7024125281
818_GC1	CTRL	Th.ICOS	111.356698070898
818_GC1	CTRL	Tfh-like	2.95637251515658
818_GC1	CTRL	Tfh	3.44910126768268
818_GC1	CTRL	Tfr	56.6638065405012
822_GC2	CTRL	PD1+ Tc	1.70372766526613
822_GC2	CTRL	Tfc	1.13581844351075
822_GC2	CTRL	Th	6677.47662939971
822_GC2	CTRL	Th.ICOS	28.3954610877688
822_GC2	CTRL	Tfh-like	34.6424625270779
822_GC2	CTRL	Tfh	136.866122443046
822_GC2	CTRL	Tfr	59.6304682843144
824_GC1	CTRL	PD1+ Tc	0.730412545039977
824_GC1	CTRL	Tfc	0.365206272519988
824_GC1	CTRL	Th	10209.7065545688
824_GC1	CTRL	Th.ICOS	256.009597036512
824_GC1	CTRL	Tfh-like	8.76495054047972
824_GC1	CTRL	Tfh	18.2603136259994
824_GC1	CTRL	Tfr	97.8752810353569
826_GC1	CTRL	PD1+ Tc	1.13777531816038
826_GC1	CTRL	Th	10546.6083116876
826_GC1	CTRL	Th.ICOS	150.75522965625
826_GC1	CTRL	Tfh-like	17.6355174314859
826_GC1	CTRL	Tfh	31.8577089084906
826_GC1	CTRL	Tfr	159.288544542453
826_GC1	CTRL	PD1+ Tfr	0.56888765908019
830_GC1	CTRL	Th	12395.8624276822
830_GC1	CTRL	Th.ICOS	293.885524641767
830_GC1	CTRL	Tfh-like	11.4500853756533
830_GC1	CTRL	Tfh	22.136831726263
830_GC1	CTRL	Tfr	254.955234364546
832_GC2	CTRL	PD1+ Tc	1.4989562767445
832_GC2	CTRL	Tfc	3.49756464573717
832_GC2	CTRL	Th	9820.66187313774
832_GC2	CTRL	Th.ICOS	367.244287802403
832_GC2	CTRL	Tfh-like	11.4919981217079
832_GC2	CTRL	Tfh	17.4878232286859
832_GC2	CTRL	Tfr	139.402933737239
834_GC2	CTRL	PD1+ Tc	2.14494297733443
834_GC2	CTRL	Tfc	0.428988595466886
834_GC2	CTRL	Th	11890.7058891512
834_GC2	CTRL	Th.ICOS	5.14786314560263
834_GC2	CTRL	Tfh-like	150.14600841341
834_GC2	CTRL	Tfh	33.4611104464171
834_GC2	CTRL	Tfr	99.5253541483176
834_GC2	CTRL	PD1+ Tfr	1.28696578640066
836_GC1	CTRL	PD1+ Tc	0.523175771102229
836_GC1	CTRL	Tfc	0.523175771102229
836_GC1	CTRL	Th	15410.1423378162
836_GC1	CTRL	Th.ICOS	1062.04681533753
836_GC1	CTRL	Tfh-like	4.70858193992006
836_GC1	CTRL	Tfh	25.112437012907
836_GC1	CTRL	Tfr	97.3106934250147
840_GC2	CTRL	PD1+ Tc	3.42138579223605
840_GC2	CTRL	Tfc	9.7753879778173
840_GC2	CTRL	Th	7394.10346642101
840_GC2	CTRL	Th.ICOS	210.659610921963
840_GC2	CTRL	Tfh-like	49.3657092879774
840_GC2	CTRL	Tfh	147.11958906615
840_GC2	CTRL	Tfr	122.681119121607
840_GC2	CTRL	PD1+ Tfr	1.46630819667259
843_GC2	CTRL	PD1+ Tc	0.637800903304663
843_GC2	CTRL	Tfc	1.27560180660933
843_GC2	CTRL	Th	11383.4705221816
843_GC2	CTRL	Th.ICOS	1099.56875729724
843_GC2	CTRL	Tfh-like	29.3388415520145
843_GC2	CTRL	Tfh	21.0474298090539
843_GC2	CTRL	Tfr	166.466035762517
845_GC1	CTRL	PD1+ Tc	1.47386612439202
845_GC1	CTRL	Tfc	1.10539959329401
845_GC1	CTRL	Th	10300.1134103136
845_GC1	CTRL	Th.ICOS	114.224624640381
845_GC1	CTRL	Tfh-like	7.36933062196008
845_GC1	CTRL	Tfh	6.63239755976407
845_GC1	CTRL	Tfr	188.654863922178
845_GC1	CTRL	PD1+ Tfr	0.368466531098004
847_GC1	CTRL	PD1+ Tc	1.47913218131616
847_GC1	CTRL	Tfc	1.97217624175489
847_GC1	CTRL	Th	7858.62927933278
847_GC1	CTRL	Th.ICOS	52.2626704065045
847_GC1	CTRL	Tfh-like	19.2287183571101
847_GC1	CTRL	Tfh	8.38174902745826
847_GC1	CTRL	Tfr	113.893177961345
853_GC1	CTRL	PD1+ Tc	3.32096335981125
853_GC1	CTRL	Tfc	0.368995928867917
853_GC1	CTRL	Th	11929.6383802998
853_GC1	CTRL	Th.ICOS	99.6289007943376
853_GC1	CTRL	Tfh-like	5.90393486188667
853_GC1	CTRL	Tfh	15.8668249413204
853_GC1	CTRL	Tfr	155.347286053393
855_GC1	CTRL	PD1+ Tc	0.401074188978858
855_GC1	CTRL	Th	11373.2607768735
855_GC1	CTRL	Th.ICOS	91.8459892761586
855_GC1	CTRL	Tfh-like	9.22470634651374
855_GC1	CTRL	Tfh	12.0322256693657
855_GC1	CTRL	Tfr	60.5622025358076
857_GC1	CTRL	PD1+ Tc	3.13196544220651
857_GC1	CTRL	Tfc	4.69794816330976
857_GC1	CTRL	Th	11945.3161965756
857_GC1	CTRL	Th.ICOS	322.200944866994
857_GC1	CTRL	Tfh-like	21.5322624151697
857_GC1	CTRL	Tfh	38.3665766670297
857_GC1	CTRL	Tfr	169.517629559427
857_GC1	CTRL	PD1+ Tfr	0.782991360551627
859_GC1	CTRL	PD1+ Tc	2.2361082057233
859_GC1	CTRL	Tfc	7.82637872003154
859_GC1	CTRL	Th	9878.38068348362
859_GC1	CTRL	Th.ICOS	120.00447370715
859_GC1	CTRL	Tfh-like	22.7337667581869
859_GC1	CTRL	Tfh	113.29614908998
859_GC1	CTRL	Tfr	81.2452648079464
859_GC1	CTRL	PD1+ Tfr	0.745369401907766
860_GC1	CTRL	PD1+ Tc	3.90272782624939
860_GC1	CTRL	Tfc	0.487840978281173
860_GC1	CTRL	Th	11043.7440663292
860_GC1	CTRL	Th.ICOS	577.115877306628
860_GC1	CTRL	Tfh-like	23.4163669574963
860_GC1	CTRL	Tfh	18.0501161964034
860_GC1	CTRL	Tfr	153.66990815857
860_GC1	CTRL	PD1+ Tfr	0.487840978281173
862_GC1	CTRL	PD1+ Tc	3.19694408681804
862_GC1	CTRL	Tfc	17.3548393284408
862_GC1	CTRL	Th	10130.2023985301
862_GC1	CTRL	Th.ICOS	316.040758296869
862_GC1	CTRL	Tfh-like	13.7011889435059
862_GC1	CTRL	Tfh	37.4499164455828
862_GC1	CTRL	Tfr	173.091686986291
864_GC2	CTRL	PD1+ Tc	2.65616017198318
864_GC2	CTRL	Tfc	3.71862424077646
864_GC2	CTRL	Th	9784.76284155165
864_GC2	CTRL	Th.ICOS	342.113430151434
864_GC2	CTRL	Tfh-like	45.1547229237141
864_GC2	CTRL	Tfh	39.8424025797478
864_GC2	CTRL	Tfr	230.023470893744
864_GC2	CTRL	PD1+ Tfr	0.531232034396637
870_GC1	CTRL	PD1+ Tc	2.26030760164502
870_GC1	CTRL	Tfc	1.35618456098701
870_GC1	CTRL	Th	12579.0638646748
870_GC1	CTRL	Th.ICOS	214.729222156276
870_GC1	CTRL	Tfh-like	11.3015380082251
870_GC1	CTRL	Tfh	29.3839988213852
870_GC1	CTRL	Tfr	102.617965114684
874_GC1	CTRL	Tfc	0.475203636638391
874_GC1	CTRL	Th	9403.32956180047
874_GC1	CTRL	Th.ICOS	14.2561090991517
874_GC1	CTRL	Tfh-like	55.1236218500533
874_GC1	CTRL	Tfh	5.70244363966069
874_GC1	CTRL	Tfr	139.234665535048
880_GC1	CTRL	Tfc	2.7606933039522
880_GC1	CTRL	Th	7357.2476550326
880_GC1	CTRL	Th.ICOS	66.2566392948527
880_GC1	CTRL	Tfh-like	11.0427732158088
880_GC1	CTRL	Tfh	12.4231198677849
880_GC1	CTRL	Tfr	62.1155993389244
907_GC2	CTRL	PD1+ Tc	1.24985069491907
907_GC2	CTRL	Tfc	3.33293518645085
907_GC2	CTRL	Th	9740.50308240261
907_GC2	CTRL	Th.ICOS	75.4076585934505
907_GC2	CTRL	Tfh-like	3.74955208475721
907_GC2	CTRL	Tfh	3.33293518645085
907_GC2	CTRL	Tfr	52.0771122882946
909_GC2	CTRL	PD1+ Tc	1.47128615863515
909_GC2	CTRL	Tfc	1.47128615863515
909_GC2	CTRL	Th	13752.6021534823
909_GC2	CTRL	Th.ICOS	579.68674650225
909_GC2	CTRL	Tfh-like	15.6937190254416
909_GC2	CTRL	Tfh	36.2917252463338
909_GC2	CTRL	Tfr	106.913460860821
919_GC2	CTRL	PD1+ Tc	1.15252584683277
919_GC2	CTRL	Tfc	0.576262923416386
919_GC2	CTRL	Th	12513.5493819868
919_GC2	CTRL	Th.ICOS	387.824947459228
919_GC2	CTRL	Tfh-like	17.864150625908
919_GC2	CTRL	Tfh	30.5419349410685
919_GC2	CTRL	Tfr	122.74400268769
921_GC2	CTRL	PD1+ Tc	0.430106157941691
921_GC2	CTRL	Th	8674.81109952596
921_GC2	CTRL	Th.ICOS	91.1825054836385
921_GC2	CTRL	Tfh-like	10.7526539485423
921_GC2	CTRL	Tfh	6.45159236912536
921_GC2	CTRL	Tfr	118.279193433965
923_GC2	CTRL	PD1+ Tc	2.03288527356054
923_GC2	CTRL	Tfc	1.01644263678027
923_GC2	CTRL	Th	7549.62768468547
923_GC2	CTRL	Th.ICOS	16.2630821884843
923_GC2	CTRL	Tfh-like	27.9521725114575
923_GC2	CTRL	Tfh	19.8206314172153
923_GC2	CTRL	Tfr	49.2974678838432
925_GC1	CTRL	PD1+ Tc	2.24370545263055
925_GC1	CTRL	Tfc	1.86975454385879
925_GC1	CTRL	Th	11074.1822123669
925_GC1	CTRL	Th.ICOS	102.08859809469
925_GC1	CTRL	Tfh-like	20.5672999824467
925_GC1	CTRL	Tfh	59.0842435859379
925_GC1	CTRL	Tfr	118.916388989419
925_GC1	CTRL	PD1+ Tfr	0.373950908771759
930_GC1	CTRL	PD1+ Tc	28.2342193320387
930_GC1	CTRL	Tfc	13.7355661615323
930_GC1	CTRL	Th	5765.50389630319
930_GC1	CTRL	Th.ICOS	447.168987258774
930_GC1	CTRL	Tfh-like	71.3486353390707
930_GC1	CTRL	Tfh	66.0070262762525
930_GC1	CTRL	Tfr	57.9946126820254
930_GC1	CTRL	PD1+ Tfr	0.763087008974018
938_GC1	CTRL	PD1+ Tc	1.67128744218683
938_GC1	CTRL	Tfc	0.334257488437365
938_GC1	CTRL	Th	14600.0328374557
938_GC1	CTRL	Th.ICOS	982.048501028978
938_GC1	CTRL	Tfh-like	24.735054144365
938_GC1	CTRL	Tfh	20.7239642831166
938_GC1	CTRL	Tfr	119.329923372139
938_GC1	CTRL	PD1+ Tfr	0.334257488437365
939_GC1	CTRL	PD1+ Tc	0.722874286956803
939_GC1	CTRL	Tfc	0.722874286956803
939_GC1	CTRL	Th	6564.42139985473
939_GC1	CTRL	Th.ICOS	155.417971695713
939_GC1	CTRL	Tfh-like	6.14443143913283
939_GC1	CTRL	Tfh	2.89149714782721
939_GC1	CTRL	Tfr	57.1070686695875
946_GC1	CTRL	PD1+ Tc	1.68162280973359
946_GC1	CTRL	Tfc	1.26121710730019
946_GC1	CTRL	Th	8915.54373150504
946_GC1	CTRL	Th.ICOS	297.226831620411
946_GC1	CTRL	Tfh-like	11.3509539657017
946_GC1	CTRL	Tfh	34.4732675995385
946_GC1	CTRL	Tfr	41.6201645409063
948_GC2	CTRL	PD1+ Tc	0.766376165394706
948_GC2	CTRL	Th	10828.8952170272
948_GC2	CTRL	Th.ICOS	150.976104582757
948_GC2	CTRL	Tfh-like	3.06550466157882
948_GC2	CTRL	Tfh	3.06550466157882
948_GC2	CTRL	Tfr	103.460782328285
957_GC2	CTRL	PD1+ Tc	132.257855591564
957_GC2	CTRL	Tfc	154.39543657041
957_GC2	CTRL	Th	8280.59054665124
957_GC2	CTRL	Th.ICOS	3050.44513282861
957_GC2	CTRL	Tfh-like	171.424345015675
957_GC2	CTRL	Tfh	106.714492923665
957_GC2	CTRL	Tfr	77.7653485667137
957_GC2	CTRL	PD1+ Tfr	1.13526056301772

## Sheet: fig2c_bsubsets
ImageID	dataset	value	cells_mm2
601_GC1	MS	naive B	470.160568791578
601_GC1	MS	FoB	60.9098789374355
601_GC1	MS	BCL6+ FoB	1.19431135171442
601_GC1	MS	MB	535.051485568061
602_GC1	MS	naive B	572.074221201168
602_GC1	MS	FoB	98.4518666798044
602_GC1	MS	BCL6+ FoB	7.2927308651707
602_GC1	MS	MB	229.315870538145
603_GC1	MS	naive B	541.840397738564
603_GC1	MS	FoB	136.371674800958
603_GC1	MS	BCL6+ FoB	27.7118911360235
603_GC1	MS	MB	1003.8267933878
605_GC1	MS	naive B	211.28413577408
605_GC1	MS	FoB	177.131357662653
605_GC1	MS	BCL6+ FoB	85.0925149555884
605_GC1	MS	MB	174.815915078828
607_GC1	MS	naive B	1625.55170239597
607_GC1	MS	FoB	453.43672195816
607_GC1	MS	BCL6+ FoB	3.36814649551094
607_GC1	MS	MB	1463.03863398756
611_GC1	MS	naive B	1060.3802138215
611_GC1	MS	FoB	125.101036462087
611_GC1	MS	BCL6+ FoB	16.8787112686943
611_GC1	MS	MB	2271.17953100813
613_GC2	MS	naive B	777.404611567241
613_GC2	MS	FoB	99.4892806469981
613_GC2	MS	BCL6+ FoB	159.645589875416
613_GC2	MS	MB	254.893079487076
615_GC1	MS	naive B	218.000307402454
615_GC1	MS	FoB	194.512058793435
615_GC1	MS	BCL6+ FoB	82.9428779005969
615_GC1	MS	MB	442.606684726194
619_GC2	MS	naive B	947.785088482536
619_GC2	MS	FoB	862.559745938101
619_GC2	MS	BCL6+ FoB	687.352297544424
619_GC2	MS	MB	685.766709776155
621_GC1	MS	naive B	1630.71332059824
621_GC1	MS	FoB	427.698248147976
621_GC1	MS	BCL6+ FoB	52.3247856776779
621_GC1	MS	MB	2513.40970507385
623_GC1	MS	naive B	1666.23650070285
623_GC1	MS	FoB	415.79967371687
623_GC1	MS	BCL6+ FoB	134.043182485895
623_GC1	MS	MB	1225.37492884414
626_GC1	MS	naive B	1830.79948177337
626_GC1	MS	FoB	365.763940803061
626_GC1	MS	BCL6+ FoB	117.796776605045
626_GC1	MS	MB	3887.78857240602
628_GC1	MS	naive B	1164.28781280658
628_GC1	MS	FoB	847.080247570838
628_GC1	MS	BCL6+ FoB	19.3331924635779
628_GC1	MS	MB	1499.39648217526
630_GC2	MS	naive B	466.870273129825
630_GC2	MS	FoB	133.172832007524
630_GC2	MS	BCL6+ FoB	17.3481850124744
630_GC2	MS	MB	2816.01862011312
632_GC2	MS	naive B	850.381299387199
632_GC2	MS	FoB	31.255610286755
632_GC2	MS	BCL6+ FoB	5.33632370749475
632_GC2	MS	MB	593.094263490131
634_GC2	MS	naive B	2354.90605851337
634_GC2	MS	FoB	1449.53044254743
634_GC2	MS	BCL6+ FoB	765.957065677206
634_GC2	MS	MB	1992.84030821808
636_GC1	MS	naive B	1227.53476903815
636_GC1	MS	FoB	538.612194577966
636_GC1	MS	BCL6+ FoB	106.838260210404
636_GC1	MS	MB	3418.08751114526
638_GC1	MS	naive B	859.33311907794
638_GC1	MS	FoB	973.192414571909
638_GC1	MS	BCL6+ FoB	45.9185636148518
638_GC1	MS	MB	1569.19662802182
644_GC2	MS	naive B	1103.71056504805
644_GC2	MS	FoB	518.939192040281
644_GC2	MS	BCL6+ FoB	29.9649927162367
644_GC2	MS	MB	185.692151832437
712_GC2	MS	naive B	3197.97081137802
712_GC2	MS	FoB	105.647250018738
712_GC2	MS	BCL6+ FoB	81.8528243388422
712_GC2	MS	MB	201.30084125192
714_GC1	MS	naive B	5950.32520662627
714_GC1	MS	FoB	75.0391315174728
714_GC1	MS	BCL6+ FoB	133.402900475507
714_GC1	MS	MB	692.027546216694
715_GC1	MS	naive B	2948.55041374526
715_GC1	MS	FoB	653.426067201082
715_GC1	MS	BCL6+ FoB	182.102346597023
715_GC1	MS	MB	2283.61896952607
717_GC1	MS	naive B	507.263081967027
717_GC1	MS	FoB	25.6671066774261
717_GC1	MS	BCL6+ FoB	20.2635052716522
717_GC1	MS	MB	131.712784265739
722_GC1	MS	naive B	839.538376505045
722_GC1	MS	FoB	88.159129457983
722_GC1	MS	BCL6+ FoB	97.2790394019123
722_GC1	MS	MB	1189.64158601922
725_GC1	MS	naive B	6248.24762098466
725_GC1	MS	FoB	101.282875247906
725_GC1	MS	BCL6+ FoB	36.6429914514783
725_GC1	MS	MB	813.14503501876
727_GC1	MS	naive B	804.772214519234
727_GC1	MS	FoB	114.362367326418
727_GC1	MS	BCL6+ FoB	0.423564323431176
727_GC1	MS	MB	1429.52959158022
729_GC1	MS	naive B	2079.94348819503
729_GC1	MS	FoB	1178.35596813757
729_GC1	MS	BCL6+ FoB	583.017796035206
729_GC1	MS	MB	1012.03089123092
730_GC1	MS	naive B	3840.90639277697
730_GC1	MS	FoB	983.609483682658
730_GC1	MS	BCL6+ FoB	359.454553390555
730_GC1	MS	MB	883.353451784612
815_GC1	CTRL	naive B	1285.37897560608
815_GC1	CTRL	FoB	980.17959160885
815_GC1	CTRL	BCL6+ FoB	146.34987526147
815_GC1	CTRL	MB	2094.20942500488
818_GC1	CTRL	naive B	1635.36672963412
818_GC1	CTRL	FoB	127.616746904259
818_GC1	CTRL	BCL6+ FoB	6.40547378283926
818_GC1	CTRL	MB	2474.48379518606
822_GC2	CTRL	naive B	1780.96331942486
822_GC2	CTRL	FoB	624.132234709158
822_GC2	CTRL	BCL6+ FoB	378.795450910836
822_GC2	CTRL	MB	3503.43198900891
824_GC1	CTRL	naive B	1308.53407443912
824_GC1	CTRL	FoB	263.313722486912
824_GC1	CTRL	BCL6+ FoB	116.135594661356
824_GC1	CTRL	MB	885.990417133492
826_GC1	CTRL	naive B	2140.72426111875
826_GC1	CTRL	FoB	709.402910872996
826_GC1	CTRL	BCL6+ FoB	133.688599883845
826_GC1	CTRL	MB	2693.6830657447
830_GC1	CTRL	naive B	1386.22366947909
830_GC1	CTRL	FoB	100.760751305749
830_GC1	CTRL	BCL6+ FoB	38.1669512521775
830_GC1	CTRL	MB	702.271903040066
832_GC2	CTRL	naive B	2683.13173537266
832_GC2	CTRL	FoB	301.789863717893
832_GC2	CTRL	BCL6+ FoB	41.9707757488461
832_GC2	CTRL	MB	2326.87979359972
834_GC2	CTRL	naive B	2156.52566941204
834_GC2	CTRL	FoB	159.583757513682
834_GC2	CTRL	BCL6+ FoB	16.3015666277417
834_GC2	CTRL	MB	864.412019865776
836_GC1	CTRL	naive B	816.67737869058
836_GC1	CTRL	FoB	50.224874025814
836_GC1	CTRL	BCL6+ FoB	26.1587885551115
836_GC1	CTRL	MB	42.9004132303828
840_GC2	CTRL	naive B	6040.7010008922
840_GC2	CTRL	FoB	574.792813095657
840_GC2	CTRL	BCL6+ FoB	261.491628406613
840_GC2	CTRL	MB	1359.75646771439
843_GC2	CTRL	naive B	994.33160825197
843_GC2	CTRL	FoB	2.55120361321865
843_GC2	CTRL	MB	100.134741818832
845_GC1	CTRL	naive B	1559.35035960675
845_GC1	CTRL	FoB	250.925707677741
845_GC1	CTRL	BCL6+ FoB	6.63239755976407
845_GC1	CTRL	MB	1503.34344687986
847_GC1	CTRL	naive B	5337.6949983096
847_GC1	CTRL	FoB	59.6583313130853
847_GC1	CTRL	BCL6+ FoB	6.9026168461421
847_GC1	CTRL	MB	646.873807295603
853_GC1	CTRL	naive B	1694.06030943261
853_GC1	CTRL	FoB	406.633513612444
853_GC1	CTRL	BCL6+ FoB	30.2576661671692
853_GC1	CTRL	MB	503.310446975839
855_GC1	CTRL	naive B	1142.66036440077
855_GC1	CTRL	FoB	117.113663181827
855_GC1	CTRL	BCL6+ FoB	6.81826121264059
855_GC1	CTRL	MB	1651.62351021494
857_GC1	CTRL	naive B	1251.2201941615
857_GC1	CTRL	FoB	505.029427555799
857_GC1	CTRL	BCL6+ FoB	820.183450177829
857_GC1	CTRL	MB	1424.65278052369
859_GC1	CTRL	naive B	1103.51939952445
859_GC1	CTRL	FoB	259.761236564856
859_GC1	CTRL	BCL6+ FoB	268.332984686796
859_GC1	CTRL	MB	480.017894828601
860_GC1	CTRL	naive B	1901.11629236173
860_GC1	CTRL	FoB	381.003804037596
860_GC1	CTRL	BCL6+ FoB	12.6838654353105
860_GC1	CTRL	MB	529.307461435073
862_GC1	CTRL	naive B	2877.24967813624
862_GC1	CTRL	FoB	108.696098951813
862_GC1	CTRL	BCL6+ FoB	19.6383708190251
862_GC1	CTRL	MB	1831.39225544862
864_GC2	CTRL	naive B	2212.58142326199
864_GC2	CTRL	FoB	266.147249232715
864_GC2	CTRL	BCL6+ FoB	115.808583498467
864_GC2	CTRL	MB	1574.04051791723
870_GC1	CTRL	naive B	2800.06905691785
870_GC1	CTRL	FoB	71.4257202119825
870_GC1	CTRL	BCL6+ FoB	75.0422123746145
870_GC1	CTRL	MB	327.292540718198
874_GC1	CTRL	naive B	765.553058624447
874_GC1	CTRL	FoB	17.5825345556204
874_GC1	CTRL	BCL6+ FoB	0.950407273276781
874_GC1	CTRL	MB	41.34271638754
880_GC1	CTRL	naive B	5661.49179307996
880_GC1	CTRL	FoB	209.122517774379
880_GC1	CTRL	BCL6+ FoB	17.9445064756893
880_GC1	CTRL	MB	2523.27367981231
907_GC2	CTRL	naive B	865.729914680609
907_GC2	CTRL	FoB	47.910943305231
907_GC2	CTRL	BCL6+ FoB	7.08248727120806
907_GC2	CTRL	MB	337.876304526455
909_GC2	CTRL	naive B	569.387743391804
909_GC2	CTRL	FoB	251.589933126611
909_GC2	CTRL	BCL6+ FoB	114.269891653997
909_GC2	CTRL	MB	433.538988077825
919_GC2	CTRL	naive B	927.783306700382
919_GC2	CTRL	FoB	425.282037481293
919_GC2	CTRL	BCL6+ FoB	14.982836008826
919_GC2	CTRL	MB	350.944120360579
921_GC2	CTRL	naive B	1846.44573604368
921_GC2	CTRL	FoB	452.041571996717
921_GC2	CTRL	BCL6+ FoB	6.02148621118367
921_GC2	CTRL	MB	2395.26119357728
923_GC2	CTRL	naive B	1171.45013888926
923_GC2	CTRL	FoB	213.961175042247
923_GC2	CTRL	BCL6+ FoB	23.3781806459462
923_GC2	CTRL	MB	1099.79093299625
925_GC1	CTRL	naive B	1570.21986593262
925_GC1	CTRL	FoB	706.393266669853
925_GC1	CTRL	BCL6+ FoB	134.996278066605
925_GC1	CTRL	MB	712.750432118973
930_GC1	CTRL	naive B	3753.62499714319
930_GC1	CTRL	FoB	1234.29323701547
930_GC1	CTRL	BCL6+ FoB	167.497598469797
930_GC1	CTRL	MB	1779.51890492741
938_GC1	CTRL	naive B	938.595027532121
938_GC1	CTRL	FoB	131.697450444322
938_GC1	CTRL	BCL6+ FoB	33.4257488437365
938_GC1	CTRL	MB	125.346558164012
939_GC1	CTRL	naive B	3961.71252966676
939_GC1	CTRL	FoB	93.9736573043844
939_GC1	CTRL	MB	3942.19492391893
946_GC1	CTRL	naive B	1419.71005711758
946_GC1	CTRL	FoB	237.949627577302
946_GC1	CTRL	BCL6+ FoB	116.872785276484
946_GC1	CTRL	MB	889.158060646634
948_GC2	CTRL	naive B	1973.41862589137
948_GC2	CTRL	FoB	588.576895023134
948_GC2	CTRL	BCL6+ FoB	7.66376165394706
948_GC2	CTRL	MB	939.193990691212
957_GC2	CTRL	naive B	1004.13796798917
957_GC2	CTRL	FoB	294.032485821589
957_GC2	CTRL	BCL6+ FoB	26.1109929494075
957_GC2	CTRL	MB	657.883496268768

## Sheet: fig3b_Thsubsets_rois
ImageID	dataset	ROI	value	fr_cells_area
601_GC1	MS	Mantle	Th	0.832345601996257
601_GC1	MS	Mantle	ICOS+ Th	0.0240174672489083
601_GC1	MS	Mantle	Tfh-like	0.00218340611353712
601_GC1	MS	Mantle	Tfh	0.000779787897691828
601_GC1	MS	Follicle	Th	0.329063853833114
601_GC1	MS	Follicle	ICOS+ Th	0.00433226596345828
601_GC1	MS	Follicle	Tfh-like	0.00131851572800904
601_GC1	MS	Follicle	Tfh	0.00282539084573366
602_GC1	MS	Mantle	Th	0.71988388969521
602_GC1	MS	Mantle	ICOS+ Th	0.00406386066763425
602_GC1	MS	Mantle	Tfh-like	0.000870827285921626
602_GC1	MS	Mantle	Tfh	0.00290275761973875
602_GC1	MS	Follicle	Th	0.216239316239316
602_GC1	MS	Follicle	ICOS+ Th	0.00128205128205128
602_GC1	MS	Follicle	Tfh-like	0.0132478632478632
602_GC1	MS	Follicle	Tfh	0.0363247863247863
603_GC1	MS	Mantle	Th	0.706131687242798
603_GC1	MS	Mantle	ICOS+ Th	0.00823045267489712
603_GC1	MS	Mantle	Tfh-like	0.0117283950617284
603_GC1	MS	Mantle	Tfh	0.0101646090534979
603_GC1	MS	Follicle	Th	0.0757957407831463
603_GC1	MS	Follicle	ICOS+ Th	0.000457980306846806
603_GC1	MS	Follicle	Tfh-like	0.00526677352873826
603_GC1	MS	Follicle	Tfh	0.0192351728875658
605_GC1	MS	Mantle	Th	0.777340676632573
605_GC1	MS	Mantle	ICOS+ Th	0.029897718332022
605_GC1	MS	Mantle	Tfh-like	0.0232100708103855
605_GC1	MS	Mantle	Tfh	0.0200629425649095
605_GC1	MS	Follicle	Th	0.127606338615513
605_GC1	MS	Follicle	ICOS+ Th	0.000834028356964137
605_GC1	MS	Follicle	Tfh-like	0.0141784820683903
605_GC1	MS	Follicle	Tfh	0.0200166805671393
607_GC1	MS	Mantle	Th	0.525698994186583
607_GC1	MS	Mantle	ICOS+ Th	0.0527821352772908
607_GC1	MS	Mantle	Tfh-like	0.00544431115622405
607_GC1	MS	Mantle	Tfh	0.00249146442742456
607_GC1	MS	Follicle	Th	0.118519726116726
607_GC1	MS	Follicle	ICOS+ Th	0.00277143788718618
607_GC1	MS	Follicle	Tfh-like	0.0006521030322791
607_GC1	MS	Follicle	Tfh	0.000489077274209325
611_GC1	MS	Mantle	Th	0.447480482611781
611_GC1	MS	Mantle	ICOS+ Th	0.00969955050863497
611_GC1	MS	Mantle	Tfh-like	0.00437662644901822
611_GC1	MS	Mantle	Tfh	0.00201088242252188
611_GC1	MS	Follicle	Th	0.0402171231186775
611_GC1	MS	Follicle	ICOS+ Th	0.00148038490007402
611_GC1	MS	Follicle	Tfh-like	0.00296076980014804
611_GC1	MS	Follicle	Tfh	0.00962250185048113
613_GC2	MS	Mantle	Th	0.593023255813954
613_GC2	MS	Mantle	ICOS+ Th	0.111918604651163
613_GC2	MS	Mantle	Tfh-like	0.0168604651162791
613_GC2	MS	Mantle	Tfh	0.00581395348837209
613_GC2	MS	Follicle	Th	0.0835561497326203
613_GC2	MS	Follicle	ICOS+ Th	0.00735294117647059
613_GC2	MS	Follicle	Tfh-like	0.00133689839572193
613_GC2	MS	Follicle	Tfh	0.0280748663101604
619_GC2	MS	Mantle	Th	0.628943258719417
619_GC2	MS	Mantle	ICOS+ Th	0.0230088495575221
619_GC2	MS	Mantle	Tfh-like	0.0218636127017179
619_GC2	MS	Mantle	Tfh	0.00749609578344612
619_GC2	MS	Follicle	Th	0.0561991869918699
619_GC2	MS	Follicle	ICOS+ Th	0.00213414634146341
619_GC2	MS	Follicle	Tfh-like	0.0572154471544716
619_GC2	MS	Follicle	Tfh	0.102540650406504
621_GC1	MS	Mantle	Th	0.435822637106184
621_GC1	MS	Mantle	ICOS+ Th	0.00891815302550425
621_GC1	MS	Mantle	Tfh-like	0.0320886814469078
621_GC1	MS	Mantle	Tfh	0.0265044174029005
621_GC1	MS	Follicle	Th	0.0369453437440488
621_GC1	MS	Follicle	ICOS+ Th	0.000190439916206437
621_GC1	MS	Follicle	Tfh-like	0.0201866311178823
621_GC1	MS	Follicle	Tfh	0.0281851075985527
623_GC1	MS	Mantle	Th	0.373446837783224
623_GC1	MS	Mantle	ICOS+ Th	0.0166817146050991
623_GC1	MS	Mantle	Tfh-like	0.0293219828883443
623_GC1	MS	Mantle	Tfh	0.0255814953351391
623_GC1	MS	Follicle	Th	0.0272775895881619
623_GC1	MS	Follicle	ICOS+ Th	0.00142627919415226
623_GC1	MS	Follicle	Tfh-like	0.01105366375468
623_GC1	MS	Follicle	Tfh	0.0260295952932787
626_GC1	MS	Mantle	Th	0.367180634337301
626_GC1	MS	Mantle	ICOS+ Th	0.00143804425980666
626_GC1	MS	Mantle	Tfh-like	0.00279619717184629
626_GC1	MS	Mantle	Tfh	0.00247663178077814
626_GC1	MS	Follicle	Th	0.0715057915057915
626_GC1	MS	Follicle	ICOS+ Th	0.000154440154440154
626_GC1	MS	Follicle	Tfh-like	0.0257915057915058
626_GC1	MS	Follicle	Tfh	0.0503474903474904
628_GC1	MS	Mantle	Th	0.588012139605463
628_GC1	MS	Mantle	ICOS+ Th	0.0364188163884674
628_GC1	MS	Mantle	Tfh-like	0.00606980273141123
628_GC1	MS	Mantle	Tfh	0.0113808801213961
628_GC1	MS	Follicle	Th	0.196184366030728
628_GC1	MS	Follicle	ICOS+ Th	0.016376836062806
628_GC1	MS	Follicle	Tfh-like	0.0241431706905285
628_GC1	MS	Follicle	Tfh	0.0450785075130846
632_GC2	MS	Mantle	Th	0.553743865759063
632_GC2	MS	Mantle	ICOS+ Th	0.00284945385467785
632_GC2	MS	Mantle	Tfh-like	0.00649042266898844
632_GC2	MS	Mantle	Tfh	0.00427418078201678
632_GC2	MS	Follicle	Th	0.0947826086956522
632_GC2	MS	Follicle	ICOS+ Th	0.00130434782608696
632_GC2	MS	Follicle	Tfh-like	0.00695652173913044
632_GC2	MS	Follicle	Tfh	0.0104347826086957
634_GC2	MS	Mantle	Th	0.489542483660131
634_GC2	MS	Mantle	ICOS+ Th	0.0113289760348584
634_GC2	MS	Mantle	Tfh-like	0.0431372549019608
634_GC2	MS	Mantle	Tfh	0.0130718954248366
634_GC2	MS	Follicle	Th	0.0487328244274809
634_GC2	MS	Follicle	ICOS+ Th	0.000977099236641221
634_GC2	MS	Follicle	Tfh-like	0.0461679389312977
634_GC2	MS	Follicle	Tfh	0.0944732824427481
636_GC1	MS	Mantle	Th	0.645987862440998
636_GC1	MS	Mantle	ICOS+ Th	0.0259608900876601
636_GC1	MS	Mantle	Tfh-like	0.00505731625084289
636_GC1	MS	Mantle	Tfh	0.0074173971679029
636_GC1	MS	Follicle	Th	0.0619792725055883
636_GC1	MS	Follicle	ICOS+ Th	0.00264173948384475
636_GC1	MS	Follicle	Tfh-like	0.00142247510668563
636_GC1	MS	Follicle	Tfh	0.0130054866896972
638_GC1	MS	Mantle	Th	0.598409542743539
638_GC1	MS	Mantle	ICOS+ Th	0.0241882041086812
638_GC1	MS	Mantle	Tfh-like	0.00662690523525514
638_GC1	MS	Mantle	Tfh	0.00530152418820411
638_GC1	MS	Follicle	Th	0.0636862745098039
638_GC1	MS	Follicle	ICOS+ Th	0.00188235294117647
638_GC1	MS	Follicle	Tfh-like	0.000941176470588235
638_GC1	MS	Follicle	Tfh	0.00125490196078431
644_GC2	MS	Mantle	Th	0.571002386634845
644_GC2	MS	Mantle	ICOS+ Th	0.016109785202864
644_GC2	MS	Mantle	Tfh-like	0.10799522673031
644_GC2	MS	Mantle	Tfh	0.0316229116945107
644_GC2	MS	Follicle	Th	0.116452991452991
644_GC2	MS	Follicle	ICOS+ Th	0.00142450142450142
644_GC2	MS	Follicle	Tfh-like	0.0413105413105413
644_GC2	MS	Follicle	Tfh	0.014957264957265
712_GC2	MS	Mantle	Th	0.500434954527481
712_GC2	MS	Mantle	ICOS+ Th	0.014630288651641
712_GC2	MS	Mantle	Tfh-like	0.0458679319889284
712_GC2	MS	Mantle	Tfh	0.0216686437327007
712_GC2	MS	Follicle	Th	0.128798274848069
712_GC2	MS	Follicle	ICOS+ Th	0.00392079984316801
712_GC2	MS	Follicle	Tfh-like	0.0229366790825328
712_GC2	MS	Follicle	Tfh	0.116839835326407
714_GC1	MS	Mantle	Th	0.301576422206991
714_GC1	MS	Mantle	ICOS+ Th	0.0185058259081563
714_GC1	MS	Mantle	Tfh-like	0.0109664153529815
714_GC1	MS	Mantle	Tfh	0.0205620287868403
714_GC1	MS	Follicle	Th	0.0187848166860992
714_GC1	MS	Follicle	ICOS+ Th	0.000906853219328929
714_GC1	MS	Follicle	Tfh-like	0.0148983028889753
714_GC1	MS	Follicle	Tfh	0.201969166990543
715_GC1	MS	Mantle	Th	0.403571428571429
715_GC1	MS	Mantle	ICOS+ Th	0.00392857142857143
715_GC1	MS	Mantle	Tfh-like	0.0151785714285714
715_GC1	MS	Mantle	Tfh	0.00625
715_GC1	MS	Follicle	Th	0.0486200486200486
715_GC1	MS	Follicle	ICOS+ Th	0.000858000858000858
715_GC1	MS	Follicle	Tfh-like	0.00672100672100672
715_GC1	MS	Follicle	Tfh	0.0291720291720292
725_GC1	MS	Mantle	Th	0.169059457945234
725_GC1	MS	Mantle	ICOS+ Th	0.0210098746410813
725_GC1	MS	Mantle	Tfh-like	0.0140065830940542
725_GC1	MS	Mantle	Tfh	0.0117655297990055
725_GC1	MS	Follicle	Th	0.00341296928327645
725_GC1	MS	Follicle	Tfh-like	0.0535836177474403
725_GC1	MS	Follicle	Tfh	0.303071672354949
727_GC1	MS	Mantle	Th	0.579513148542999
727_GC1	MS	Mantle	ICOS+ Th	0.00373134328358209
727_GC1	MS	Mantle	Tfh-like	0.00621890547263682
727_GC1	MS	Mantle	Tfh	0.00248756218905473
727_GC1	MS	Follicle	Th	0.0743510778706555
727_GC1	MS	Follicle	Tfh-like	0.00087989441267048
727_GC1	MS	Follicle	Tfh	0.00043994720633524
729_GC1	MS	Mantle	Th	0.322392800423505
729_GC1	MS	Mantle	ICOS+ Th	0.0203433411479997
729_GC1	MS	Mantle	Tfh-like	0.00968010285109279
729_GC1	MS	Mantle	Tfh	0.00196627089162822
729_GC1	MS	Follicle	Th	0.0230118039823536
729_GC1	MS	Follicle	ICOS+ Th	0.00429235721950638
729_GC1	MS	Follicle	Tfh-like	0.0407773935853106
729_GC1	MS	Follicle	Tfh	0.103493501848098
730_GC1	MS	Mantle	Th	0.222269144144144
730_GC1	MS	Mantle	ICOS+ Th	0.00788288288288288
730_GC1	MS	Mantle	Tfh-like	0.0346283783783784
730_GC1	MS	Mantle	Tfh	0.0353322072072072
730_GC1	MS	Follicle	Th	0.00453023439038802
730_GC1	MS	Follicle	ICOS+ Th	0.000196966712625566
730_GC1	MS	Follicle	Tfh-like	0.023636005515068
730_GC1	MS	Follicle	Tfh	0.112074059483947
815_GC1	CTRL	Mantle	Th	0.375215475962459
815_GC1	CTRL	Mantle	ICOS+ Th	0.00833173721509289
815_GC1	CTRL	Mantle	Tfh-like	0.000574602566558131
815_GC1	CTRL	Mantle	Tfh	0.000478835472131776
815_GC1	CTRL	Follicle	Th	0.00850918992511913
815_GC1	CTRL	Follicle	ICOS+ Th	0.0010211027910143
815_GC1	CTRL	Follicle	Tfh-like	0.00204220558202859
815_GC1	CTRL	Follicle	Tfh	0.0125936010891763
818_GC1	CTRL	Mantle	Th	0.461439588688946
818_GC1	CTRL	Mantle	ICOS+ Th	0.00473971722365039
818_GC1	CTRL	Mantle	Tfh	0.000160668380462725
818_GC1	CTRL	Follicle	Th	0.0745085605580216
818_GC1	CTRL	Follicle	ICOS+ Th	0.00126823081800888
818_GC1	CTRL	Follicle	Tfh	0.000951173113506658
822_GC2	CTRL	Mantle	Th	0.365391406709829
822_GC2	CTRL	Mantle	ICOS+ Th	0.00188346085932902
822_GC2	CTRL	Mantle	Tfh-like	0.000706297822248381
822_GC2	CTRL	Mantle	Tfh	0.00294290759270159
822_GC2	CTRL	Follicle	Th	0.0224499755978526
822_GC2	CTRL	Follicle	ICOS+ Th	0.000976085895558809
822_GC2	CTRL	Follicle	Tfh-like	0.00829673011224988
822_GC2	CTRL	Follicle	Tfh	0.0490483162518302
824_GC1	CTRL	Mantle	Th	0.59962878697162
824_GC1	CTRL	Mantle	ICOS+ Th	0.00916057957130882
824_GC1	CTRL	Mantle	Tfh-like	0.000239492276374087
824_GC1	CTRL	Follicle	Th	0.114590582231501
824_GC1	CTRL	Follicle	ICOS+ Th	0.00394340060310833
824_GC1	CTRL	Follicle	Tfh-like	0.000927858965437254
824_GC1	CTRL	Follicle	Tfh	0.00951055439573185
826_GC1	CTRL	Mantle	Th	0.561873912782677
826_GC1	CTRL	Mantle	ICOS+ Th	0.00413892387979126
826_GC1	CTRL	Mantle	Tfh-like	0.000119968808109891
826_GC1	CTRL	Mantle	Tfh	0.000599844040549457
826_GC1	CTRL	Follicle	Th	0.0535897435897436
826_GC1	CTRL	Follicle	ICOS+ Th	0.00128205128205128
826_GC1	CTRL	Follicle	Tfh-like	0.00102564102564103
826_GC1	CTRL	Follicle	Tfh	0.011025641025641
830_GC1	CTRL	Mantle	Th	0.625997871208089
830_GC1	CTRL	Mantle	ICOS+ Th	0.00705162320383183
830_GC1	CTRL	Mantle	Tfh-like	0.000266098988823842
830_GC1	CTRL	Follicle	Th	0.237987563595252
830_GC1	CTRL	Follicle	ICOS+ Th	0.00621820237422273
830_GC1	CTRL	Follicle	Tfh-like	0.00169587337478802
830_GC1	CTRL	Follicle	Tfh	0.0124364047484454
832_GC2	CTRL	Mantle	Th	0.427232796486091
832_GC2	CTRL	Mantle	ICOS+ Th	0.00907759882869692
832_GC2	CTRL	Mantle	Tfh-like	0.000512445095168375
832_GC2	CTRL	Mantle	Tfh	0.000512445095168375
832_GC2	CTRL	Follicle	Th	0.0227887215140981
832_GC2	CTRL	Follicle	ICOS+ Th	0.00231749710312862
832_GC2	CTRL	Follicle	Tfh-like	0.000772499034376207
832_GC2	CTRL	Follicle	Tfh	0.00617999227500966
834_GC2	CTRL	Mantle	Th	0.710978700089035
834_GC2	CTRL	Mantle	ICOS+ Th	0.00047941921786179
834_GC2	CTRL	Mantle	Tfh-like	0.000273953838778166
834_GC2	CTRL	Mantle	Tfh	0.000273953838778166
834_GC2	CTRL	Follicle	Th	0.2374949979992
834_GC2	CTRL	Follicle	ICOS+ Th	0.000200080032012805
834_GC2	CTRL	Follicle	Tfh-like	0.000800320128051221
834_GC2	CTRL	Follicle	Tfh	0.00460184073629452
840_GC2	CTRL	Mantle	Th	0.374614738021855
840_GC2	CTRL	Mantle	ICOS+ Th	0.0156906696553656
840_GC2	CTRL	Mantle	Tfh-like	0.000420285794340151
840_GC2	CTRL	Mantle	Tfh	0.000980666853460353
840_GC2	CTRL	Follicle	Th	0.0252858958068615
840_GC2	CTRL	Follicle	ICOS+ Th	0.0109275730622618
840_GC2	CTRL	Follicle	Tfh-like	0.0105463786531131
840_GC2	CTRL	Follicle	Tfh	0.0364675984752224
843_GC2	CTRL	Mantle	Th	0.595974472263132
843_GC2	CTRL	Mantle	ICOS+ Th	0.0432007854688267
843_GC2	CTRL	Mantle	Tfh-like	0.00147275405007364
843_GC2	CTRL	Mantle	Tfh	0.00245459008345606
843_GC2	CTRL	Follicle	Th	0.328729281767956
843_GC2	CTRL	Follicle	ICOS+ Th	0.0248618784530387
843_GC2	CTRL	Follicle	Tfh	0.00276243093922652
845_GC1	CTRL	Mantle	Th	0.601001952959158
845_GC1	CTRL	Mantle	ICOS+ Th	0.010104440859302
845_GC1	CTRL	Mantle	Tfh-like	0.000254733803175681
845_GC1	CTRL	Mantle	Tfh	0.000509467606351363
845_GC1	CTRL	Follicle	Th	0.103181578484795
845_GC1	CTRL	Follicle	ICOS+ Th	0.0012304447178766
845_GC1	CTRL	Follicle	Tfh-like	0.000175777816839515
845_GC1	CTRL	Follicle	Tfh	0.000703111267358059
847_GC1	CTRL	Mantle	Th	0.462627052384676
847_GC1	CTRL	Mantle	ICOS+ Th	0.00344018764659891
847_GC1	CTRL	Mantle	Tfh-like	0.000390930414386239
847_GC1	CTRL	Mantle	Tfh	0.000625488663017983
847_GC1	CTRL	Follicle	Th	0.106013276064037
847_GC1	CTRL	Follicle	ICOS+ Th	0.000390472471690746
847_GC1	CTRL	Follicle	Tfh	0.000195236235845373
853_GC1	CTRL	Mantle	Th	0.626313945339874
853_GC1	CTRL	Mantle	ICOS+ Th	0.00385423966362999
853_GC1	CTRL	Mantle	Tfh-like	0.000175192711983182
853_GC1	CTRL	Mantle	Tfh	0.000875963559915908
853_GC1	CTRL	Follicle	Th	0.115745960165351
853_GC1	CTRL	Follicle	ICOS+ Th	0.00187899285982713
853_GC1	CTRL	Follicle	Tfh-like	0.000375798571965427
853_GC1	CTRL	Follicle	Tfh	0.00450958286358512
855_GC1	CTRL	Mantle	Th	0.556757359500446
855_GC1	CTRL	Mantle	ICOS+ Th	0.0102586975914362
855_GC1	CTRL	Mantle	Tfh-like	0.000780553077609277
855_GC1	CTRL	Mantle	Tfh	0.0010035682426405
855_GC1	CTRL	Follicle	Th	0.0324986680873735
855_GC1	CTRL	Follicle	ICOS+ Th	0.00026638252530634
855_GC1	CTRL	Follicle	Tfh-like	0.00106553010122536
855_GC1	CTRL	Follicle	Tfh	0.00159829515183804
857_GC1	CTRL	Mantle	Th	0.497946892964687
857_GC1	CTRL	Mantle	ICOS+ Th	0.00711743772241993
857_GC1	CTRL	Mantle	Tfh-like	0.000958116616479606
857_GC1	CTRL	Mantle	Tfh	0.000273747604708459
857_GC1	CTRL	Follicle	Th	0.0270855904658722
857_GC1	CTRL	Follicle	ICOS+ Th	0.000773874013310633
857_GC1	CTRL	Follicle	Tfh-like	0.00108342361863489
857_GC1	CTRL	Follicle	Tfh	0.0114533353969974
859_GC1	CTRL	Mantle	Th	0.325461110568947
859_GC1	CTRL	Mantle	ICOS+ Th	0.0011710744608178
859_GC1	CTRL	Mantle	Tfh-like	0.000195179076802967
859_GC1	CTRL	Mantle	Tfh	0.00165902215282522
859_GC1	CTRL	Follicle	Th	0.0324080404758649
859_GC1	CTRL	Follicle	ICOS+ Th	0.000683713934089977
859_GC1	CTRL	Follicle	Tfh-like	0.00109394229454396
859_GC1	CTRL	Follicle	Tfh	0.0239299876931492
860_GC1	CTRL	Mantle	Th	0.6617338920901
860_GC1	CTRL	Mantle	ICOS+ Th	0.03627553693033
860_GC1	CTRL	Mantle	Tfh-like	0.00117862755369303
860_GC1	CTRL	Mantle	Tfh	0.00117862755369303
860_GC1	CTRL	Follicle	Th	0.133287608596251
860_GC1	CTRL	Follicle	ICOS+ Th	0.0052583447645176
860_GC1	CTRL	Follicle	Tfh-like	0.000228623685413809
860_GC1	CTRL	Follicle	Tfh	0.00137174211248285
862_GC1	CTRL	Mantle	Th	0.422401433691756
862_GC1	CTRL	Mantle	ICOS+ Th	0.0193548387096774
862_GC1	CTRL	Mantle	Tfh-like	0.000537634408602151
862_GC1	CTRL	Mantle	Tfh	0.00304659498207885
862_GC1	CTRL	Follicle	Th	0.0541146333653538
862_GC1	CTRL	Follicle	ICOS+ Th	0.00416266410502722
862_GC1	CTRL	Follicle	Tfh	0.00032020493115594
864_GC2	CTRL	Mantle	Th	0.350023108920043
864_GC2	CTRL	Mantle	ICOS+ Th	0.0331227853951625
864_GC2	CTRL	Mantle	Tfh-like	0.00354336773994762
864_GC2	CTRL	Mantle	Tfh	0.00123247573563395
864_GC2	CTRL	Follicle	Th	0.0372250423011844
864_GC2	CTRL	Follicle	ICOS+ Th	0.00564015792442188
864_GC2	CTRL	Follicle	Tfh-like	0.00112803158488438
864_GC2	CTRL	Follicle	Tfh	0.0304568527918782
870_GC1	CTRL	Mantle	Th	0.531065420560748
870_GC1	CTRL	Mantle	ICOS+ Th	0.00418691588785047
870_GC1	CTRL	Mantle	Tfh-like	7.47663551401869e-05
870_GC1	CTRL	Mantle	Tfh	0.000523364485981308
870_GC1	CTRL	Follicle	Th	0.220684884123141
870_GC1	CTRL	Follicle	ICOS+ Th	0.00207540643375995
870_GC1	CTRL	Follicle	Tfh-like	0.00415081286751989
870_GC1	CTRL	Follicle	Tfh	0.0169491525423729
874_GC1	CTRL	Mantle	Th	0.839482961222092
874_GC1	CTRL	Mantle	ICOS+ Th	0.000940070505287897
874_GC1	CTRL	Mantle	Tfh-like	0.000470035252643948
874_GC1	CTRL	Mantle	Tfh	0.000470035252643948
874_GC1	CTRL	Follicle	Th	0.519210799584631
874_GC1	CTRL	Follicle	Tfh	0.000519210799584631
880_GC1	CTRL	Mantle	Th	0.330884378730829
880_GC1	CTRL	Mantle	ICOS+ Th	0.0042244466893195
880_GC1	CTRL	Mantle	Tfh	0.000642850583157315
880_GC1	CTRL	Follicle	Th	0.251964575277535
880_GC1	CTRL	Follicle	ICOS+ Th	0.0022452288886117
880_GC1	CTRL	Follicle	Tfh-like	0.000249469876512411
880_GC1	CTRL	Follicle	Tfh	0.00112261444430585
909_GC2	CTRL	Mantle	Th	0.728395061728395
909_GC2	CTRL	Mantle	ICOS+ Th	0.0419103313840156
909_GC2	CTRL	Mantle	Tfh-like	0.000162443144899285
909_GC2	CTRL	Mantle	Tfh	0.001137102014295
909_GC2	CTRL	Follicle	Th	0.0769659788064696
909_GC2	CTRL	Follicle	ICOS+ Th	0.00948131622978249
909_GC2	CTRL	Follicle	Tfh-like	0.00390407138873397
909_GC2	CTRL	Follicle	Tfh	0.0362520914668154
919_GC2	CTRL	Mantle	Th	0.715233118971061
919_GC2	CTRL	Mantle	ICOS+ Th	0.0293408360128617
919_GC2	CTRL	Mantle	Tfh-like	0.000602893890675241
919_GC2	CTRL	Mantle	Tfh	0.00120578778135048
919_GC2	CTRL	Follicle	Th	0.0789341377576672
919_GC2	CTRL	Follicle	ICOS+ Th	0.00603318250377074
919_GC2	CTRL	Follicle	Tfh-like	0.00703871292106586
919_GC2	CTRL	Follicle	Tfh	0.0186023127199598
921_GC2	CTRL	Mantle	Th	0.581535995336637
921_GC2	CTRL	Mantle	ICOS+ Th	0.00495482366656951
921_GC2	CTRL	Mantle	Tfh-like	0.000582920431361119
921_GC2	CTRL	Mantle	Tfh	7.28650539201399e-05
921_GC2	CTRL	Follicle	Th	0.137958427115054
921_GC2	CTRL	Follicle	ICOS+ Th	0.00185356811862836
921_GC2	CTRL	Follicle	Tfh-like	0.000397193168277506
921_GC2	CTRL	Follicle	Tfh	0.00092678405931418
923_GC2	CTRL	Mantle	Th	0.285432585654424
923_GC2	CTRL	Mantle	ICOS+ Th	0.00049297510475721
923_GC2	CTRL	Mantle	Tfh-like	0.00049297510475721
923_GC2	CTRL	Mantle	Tfh	0.000985950209514419
923_GC2	CTRL	Follicle	Th	0.0123853211009174
923_GC2	CTRL	Follicle	Tfh-like	0.013302752293578
923_GC2	CTRL	Follicle	Tfh	0.0137614678899083
925_GC1	CTRL	Mantle	Th	0.582307588259164
925_GC1	CTRL	Mantle	ICOS+ Th	0.00378736642770188
925_GC1	CTRL	Mantle	Tfh-like	0.00135263086703639
925_GC1	CTRL	Mantle	Tfh	0.00108210469362911
925_GC1	CTRL	Follicle	Th	0.0610615312353218
925_GC1	CTRL	Follicle	ICOS+ Th	0.00140911225927666
925_GC1	CTRL	Follicle	Tfh-like	0.00344449663378738
925_GC1	CTRL	Follicle	Tfh	0.0200407076874902
930_GC1	CTRL	Mantle	Th	0.279509453244762
930_GC1	CTRL	Mantle	ICOS+ Th	0.0239141543178334
930_GC1	CTRL	Mantle	Tfh-like	0.00613183444047011
930_GC1	CTRL	Mantle	Tfh	0.00255493101686254
930_GC1	CTRL	Follicle	Th	0.0198125060403982
930_GC1	CTRL	Follicle	ICOS+ Th	0.00357591572436455
930_GC1	CTRL	Follicle	Tfh-like	0.00405914757900841
930_GC1	CTRL	Follicle	Tfh	0.00927805160916208
939_GC1	CTRL	Mantle	Th	0.258732284343265
939_GC1	CTRL	Mantle	ICOS+ Th	0.00295725923446044
939_GC1	CTRL	Mantle	Tfh-like	0.000278986720232117
939_GC1	CTRL	Mantle	Tfh	0.00016739203213927
939_GC1	CTRL	Follicle	Th	0.00411392405063291
939_GC1	CTRL	Follicle	ICOS+ Th	0.00189873417721519
939_GC1	CTRL	Follicle	Tfh-like	0.000632911392405063
939_GC1	CTRL	Follicle	Tfh	0.000632911392405063
946_GC1	CTRL	Mantle	Th	0.337383441650184
946_GC1	CTRL	Mantle	ICOS+ Th	0.0033907883582933
946_GC1	CTRL	Mantle	Tfh-like	0.000282565696524442
946_GC1	CTRL	Mantle	Tfh	0.000847697089573326
946_GC1	CTRL	Follicle	Th	0.000484496124031008
946_GC1	CTRL	Follicle	ICOS+ Th	0.000968992248062015
946_GC1	CTRL	Follicle	Tfh-like	0.00484496124031008
946_GC1	CTRL	Follicle	Tfh	0.0339147286821705
948_GC2	CTRL	Mantle	Th	0.625363142604522
948_GC2	CTRL	Mantle	ICOS+ Th	0.00606290261462675
948_GC2	CTRL	Mantle	Tfh-like	0.000252620942276115
948_GC2	CTRL	Mantle	Tfh	0.000378931413414172
948_GC2	CTRL	Follicle	Th	0.0583333333333333
948_GC2	CTRL	Follicle	ICOS+ Th	0.00110294117647059
948_GC2	CTRL	Follicle	Tfh	0.000245098039215686

## Sheet: fig3c_Tregsubsets_rois
ImageID	dataset	ROI	value	fr_cells_area
601_GC1	MS	Mantle	Treg	0.00873362445414847
602_GC1	MS	Mantle	Treg	0.0148040638606676
603_GC1	MS	Mantle	Treg	0.0111934156378601
605_GC1	MS	Mantle	Treg	0.0106215578284815
607_GC1	MS	Mantle	Treg	0.0216849681646212
611_GC1	MS	Mantle	Treg	0.00414005204636858
613_GC2	MS	Mantle	Treg	0.0244186046511628
619_GC2	MS	Mantle	Treg	0.0116605934409162
621_GC1	MS	Mantle	Treg	0.00741790298383064
623_GC1	MS	Mantle	Treg	0.0173266262522034
626_GC1	MS	Mantle	Treg	0.000798913477670368
628_GC1	MS	Mantle	Treg	0.0151745068285281
632_GC2	MS	Mantle	Treg	0.00158302991926547
634_GC2	MS	Mantle	Treg	0.0100217864923747
636_GC1	MS	Mantle	Treg	0.0124747134187458
638_GC1	MS	Mantle	Treg	0.0218687872763419
644_GC2	MS	Mantle	Treg	0.00417661097852029
712_GC2	MS	Mantle	Treg	0.0194543297746145
714_GC1	MS	Mantle	Treg	0.00685400959561343
715_GC1	MS	Mantle	Treg	0.00473214285714286
725_GC1	MS	Mantle	Treg	0.0026612507878703
727_GC1	MS	Mantle	Treg	0.00737384506041222
729_GC1	MS	Mantle	Treg	0.00703319972774711
730_GC1	MS	Mantle	Treg	0.00323761261261261
815_GC1	CTRL	Mantle	Treg	0.00287301283279065
818_GC1	CTRL	Mantle	Treg	0.00200835475578406
822_GC2	CTRL	Mantle	Treg	0.00176574455562095
824_GC1	CTRL	Mantle	Treg	0.00694527601484852
826_GC1	CTRL	Mantle	Treg	0.00239937616219783
830_GC1	CTRL	Mantle	Treg	0.00904736562001064
832_GC2	CTRL	Mantle	Treg	0.00636896046852123
834_GC2	CTRL	Mantle	Treg	0.00424628450106157
840_GC2	CTRL	Mantle	Treg	0.00560381059120202
843_GC2	CTRL	Mantle	Treg	0.00883652430044183
845_GC1	CTRL	Mantle	Treg	0.0103591746624777
847_GC1	CTRL	Mantle	Treg	0.00422204847537138
853_GC1	CTRL	Mantle	Treg	0.00700770847932726
855_GC1	CTRL	Mantle	Treg	0.00334522747546833
857_GC1	CTRL	Mantle	Treg	0.00301122365179305
859_GC1	CTRL	Mantle	Treg	0.00107348492241632
860_GC1	CTRL	Mantle	Treg	0.0119172341540073
862_GC1	CTRL	Mantle	Treg	0.00681003584229391
864_GC2	CTRL	Mantle	Treg	0.00816515174857495
870_GC1	CTRL	Mantle	Treg	0.00396261682242991
874_GC1	CTRL	Mantle	Treg	0.0197414806110458
880_GC1	CTRL	Mantle	Treg	0.00192855174947194
909_GC2	CTRL	Mantle	Treg	0.0103963612735543
919_GC2	CTRL	Mantle	Treg	0.00763665594855306
921_GC2	CTRL	Mantle	Treg	0.00823375109297581
923_GC2	CTRL	Mantle	Treg	0.000246487552378605
925_GC1	CTRL	Mantle	Treg	0.00865683754903287
930_GC1	CTRL	Mantle	Treg	0.00449667858967808
939_GC1	CTRL	Mantle	Treg	0.00613770784510657
946_GC1	CTRL	Mantle	Treg	0.00310822266176886
948_GC2	CTRL	Mantle	Treg	0.0077049387394215
602_GC1	MS	Follicle	PD1+ Tfr	0.000427350427350427
603_GC1	MS	Follicle	PD1+ Tfr	0.000228990153423403
605_GC1	MS	Follicle	PD1+ Tfr	0.000834028356964137
619_GC2	MS	Follicle	PD1+ Tfr	0.000508130081300813
623_GC1	MS	Follicle	PD1+ Tfr	0.000534854697807096
626_GC1	MS	Follicle	PD1+ Tfr	0.000926640926640927
632_GC2	MS	Follicle	PD1+ Tfr	0.000434782608695652
634_GC2	MS	Follicle	PD1+ Tfr	0.000916030534351145
636_GC1	MS	Follicle	PD1+ Tfr	0.000609632188579557
712_GC2	MS	Follicle	PD1+ Tfr	0.00372475985100961
714_GC1	MS	Follicle	PD1+ Tfr	0.00116595413913719
715_GC1	MS	Follicle	PD1+ Tfr	0.000572000572000572
729_GC1	MS	Follicle	PD1+ Tfr	0.00226541075473948
826_GC1	CTRL	Follicle	PD1+ Tfr	0.000256410256410256
840_GC2	CTRL	Follicle	PD1+ Tfr	0.000381194409148666
925_GC1	CTRL	Follicle	PD1+ Tfr	0.000156568028808517
930_GC1	CTRL	Follicle	PD1+ Tfr	9.66463709287716e-05

## Sheet: fig3d_Tcsubsets_rois
ImageID	dataset	ROI	value	fr_cells_area
601_GC1	MS	Mantle	PD1+ Tc	0.000155957579538366
601_GC1	MS	Follicle	PD1+ Tc	0.00113015633829346
602_GC1	MS	Mantle	PD1+ Tc	0.000290275761973875
602_GC1	MS	Mantle	Tfc	0.0011611030478955
602_GC1	MS	Follicle	PD1+ Tc	0.000854700854700855
602_GC1	MS	Follicle	Tfc	0.00427350427350427
603_GC1	MS	Mantle	PD1+ Tc	0.00131687242798354
603_GC1	MS	Mantle	Tfc	0.00106995884773663
603_GC1	MS	Follicle	PD1+ Tc	0.000915960613693611
603_GC1	MS	Follicle	Tfc	0.000228990153423403
605_GC1	MS	Mantle	PD1+ Tc	0.0019669551534225
605_GC1	MS	Mantle	Tfc	0.000786782061369001
605_GC1	MS	Follicle	PD1+ Tc	0.00333611342785655
605_GC1	MS	Follicle	Tfc	0.00667222685571309
607_GC1	MS	Mantle	PD1+ Tc	0.000184552920549968
607_GC1	MS	Follicle	PD1+ Tc	0.000163025758069775
611_GC1	MS	Mantle	PD1+ Tc	0.000236574402649633
611_GC1	MS	Mantle	Tfc	0.00035486160397445
611_GC1	MS	Follicle	Tfc	0.000246730816679003
613_GC2	MS	Mantle	PD1+ Tc	0.00203488372093023
613_GC2	MS	Mantle	Tfc	0.000290697674418605
613_GC2	MS	Follicle	PD1+ Tc	0.000668449197860963
613_GC2	MS	Follicle	Tfc	0.00334224598930481
619_GC2	MS	Mantle	PD1+ Tc	0.00374804789172306
619_GC2	MS	Mantle	Tfc	0.000937011972930765
619_GC2	MS	Follicle	PD1+ Tc	0.00111788617886179
619_GC2	MS	Follicle	Tfc	0.00111788617886179
621_GC1	MS	Mantle	PD1+ Tc	0.00533422237039507
621_GC1	MS	Mantle	Tfc	0.0050841806967828
621_GC1	MS	Follicle	PD1+ Tc	0.00133307941344506
621_GC1	MS	Follicle	Tfc	0.0015235193296515
623_GC1	MS	Mantle	PD1+ Tc	0.0144030267853304
623_GC1	MS	Mantle	Tfc	0.00808289264370781
623_GC1	MS	Follicle	PD1+ Tc	0.0105188090568729
623_GC1	MS	Follicle	Tfc	0.00909252986272063
626_GC1	MS	Mantle	PD1+ Tc	0.000159782695534074
626_GC1	MS	Mantle	Tfc	7.98913477670368e-05
626_GC1	MS	Follicle	PD1+ Tc	0.000308880308880309
628_GC1	MS	Mantle	PD1+ Tc	0.000948406676783005
628_GC1	MS	Mantle	Tfc	0.000948406676783005
628_GC1	MS	Follicle	PD1+ Tc	0.000506500084416681
628_GC1	MS	Follicle	Tfc	0.00118183353030559
632_GC2	MS	Mantle	PD1+ Tc	0.000791514959632737
632_GC2	MS	Mantle	Tfc	0.000474908975779642
634_GC2	MS	Mantle	PD1+ Tc	0.00163398692810458
634_GC2	MS	Mantle	Tfc	0.00152505446623094
634_GC2	MS	Follicle	PD1+ Tc	0.00238167938931298
634_GC2	MS	Follicle	Tfc	0.00274809160305344
636_GC1	MS	Mantle	Tfc	0.000337154416722859
636_GC1	MS	Follicle	PD1+ Tc	0.000203210729526519
636_GC1	MS	Follicle	Tfc	0.000406421459053038
638_GC1	MS	Mantle	PD1+ Tc	0.000331345261762757
638_GC1	MS	Mantle	Tfc	0.000331345261762757
638_GC1	MS	Follicle	PD1+ Tc	0.000470588235294118
638_GC1	MS	Follicle	Tfc	0.000627450980392157
644_GC2	MS	Mantle	PD1+ Tc	0.0178997613365155
644_GC2	MS	Mantle	Tfc	0.00596658711217184
644_GC2	MS	Follicle	PD1+ Tc	0.0238603988603989
644_GC2	MS	Follicle	Tfc	0.00356125356125356
712_GC2	MS	Mantle	PD1+ Tc	0.015342032423883
712_GC2	MS	Mantle	Tfc	0.0109134045077106
712_GC2	MS	Follicle	PD1+ Tc	0.00901783963928641
712_GC2	MS	Follicle	Tfc	0.00960595961576162
714_GC1	MS	Mantle	PD1+ Tc	0.0260452364633311
714_GC1	MS	Mantle	Tfc	0.0342700479780672
714_GC1	MS	Follicle	PD1+ Tc	0.0187848166860992
714_GC1	MS	Follicle	Tfc	0.0369218810726778
715_GC1	MS	Mantle	PD1+ Tc	0.00446428571428571
715_GC1	MS	Mantle	Tfc	0.00205357142857143
715_GC1	MS	Follicle	PD1+ Tc	0.000858000858000858
715_GC1	MS	Follicle	Tfc	0.000572000572000572
725_GC1	MS	Mantle	PD1+ Tc	0.00427200784368653
725_GC1	MS	Mantle	Tfc	0.00224105329504867
725_GC1	MS	Follicle	PD1+ Tc	0.00546075085324232
725_GC1	MS	Follicle	Tfc	0.00341296928327645
727_GC1	MS	Mantle	PD1+ Tc	0.00346481876332623
727_GC1	MS	Mantle	Tfc	0.00177683013503909
727_GC1	MS	Follicle	PD1+ Tc	0.00131984161900572
727_GC1	MS	Follicle	Tfc	0.00087989441267048
729_GC1	MS	Mantle	PD1+ Tc	0.00166376767753157
729_GC1	MS	Mantle	Tfc	0.00249565151629736
729_GC1	MS	Follicle	PD1+ Tc	0.00107308930487659
729_GC1	MS	Follicle	Tfc	0.00178848217479432
730_GC1	MS	Mantle	PD1+ Tc	0.00633445945945946
730_GC1	MS	Mantle	Tfc	0.00605292792792793
730_GC1	MS	Follicle	PD1+ Tc	0.000984833563127831
730_GC1	MS	Follicle	Tfc	0.0017727004136301
815_GC1	CTRL	Follicle	Tfc	0.000340367597004765
822_GC2	CTRL	Mantle	PD1+ Tc	0.000117716303708064
822_GC2	CTRL	Mantle	Tfc	0.000117716303708064
824_GC1	CTRL	Mantle	Tfc	5.98730690935217e-05
826_GC1	CTRL	Mantle	PD1+ Tc	5.99844040549457e-05
826_GC1	CTRL	Follicle	PD1+ Tc	0.000256410256410256
834_GC2	CTRL	Follicle	Tfc	0.000200080032012805
840_GC2	CTRL	Follicle	PD1+ Tc	0.000381194409148666
840_GC2	CTRL	Follicle	Tfc	0.00254129606099111
845_GC1	CTRL	Mantle	PD1+ Tc	8.49112677252271e-05
845_GC1	CTRL	Mantle	Tfc	0.000169822535450454
847_GC1	CTRL	Mantle	Tfc	0.000234558248631744
847_GC1	CTRL	Follicle	Tfc	0.000195236235845373
853_GC1	CTRL	Follicle	PD1+ Tc	0.000187899285982713
857_GC1	CTRL	Mantle	PD1+ Tc	0.000136873802354229
857_GC1	CTRL	Follicle	Tfc	0.000309549605324253
859_GC1	CTRL	Mantle	Tfc	9.75895384014834e-05
859_GC1	CTRL	Follicle	PD1+ Tc	0.000410228360453986
859_GC1	CTRL	Follicle	Tfc	0.00164091344181594
860_GC1	CTRL	Follicle	PD1+ Tc	0.000228623685413809
862_GC1	CTRL	Mantle	PD1+ Tc	0.0003584229390681
862_GC1	CTRL	Mantle	Tfc	0.000716845878136201
864_GC2	CTRL	Mantle	PD1+ Tc	0.000154059466954244
864_GC2	CTRL	Mantle	Tfc	0.000308118933908489
870_GC1	CTRL	Mantle	PD1+ Tc	0.000149532710280374
870_GC1	CTRL	Follicle	PD1+ Tc	0.000345901072293324
874_GC1	CTRL	Mantle	Tfc	0.000235017626321974
880_GC1	CTRL	Follicle	Tfc	0.000124734938256206
909_GC2	CTRL	Mantle	PD1+ Tc	0.000162443144899285
909_GC2	CTRL	Follicle	Tfc	0.000557724484104852
921_GC2	CTRL	Mantle	PD1+ Tc	7.28650539201399e-05
923_GC2	CTRL	Mantle	Tfc	0.000246487552378605
925_GC1	CTRL	Mantle	PD1+ Tc	0.000405789260110916
925_GC1	CTRL	Follicle	PD1+ Tc	0.000313136057617035
925_GC1	CTRL	Follicle	Tfc	0.000469704086425552
930_GC1	CTRL	Mantle	PD1+ Tc	0.00214614205416454
930_GC1	CTRL	Mantle	Tfc	0.000613183444047011
930_GC1	CTRL	Follicle	PD1+ Tc	0.000676524596501401
930_GC1	CTRL	Follicle	Tfc	0.000773170967430173
939_GC1	CTRL	Mantle	PD1+ Tc	5.57973440464234e-05
939_GC1	CTRL	Mantle	Tfc	5.57973440464234e-05
939_GC1	CTRL	Follicle	Tfc	0.000316455696202532
948_GC2	CTRL	Follicle	PD1+ Tc	0.000122549019607843

## Sheet: fig3e_tfratio
ImageID	dataset	ROI	Tfh_Tfr_ratio
601_GC1	MS	Mantle	0.0352112676056338
601_GC1	MS	Follicle	0.227272727272727
602_GC1	MS	Mantle	0.121951219512195
602_GC1	MS	Follicle	9.44444444444444
603_GC1	MS	Mantle	0.524416135881104
603_GC1	MS	Follicle	4.2
605_GC1	MS	Mantle	1.15909090909091
605_GC1	MS	Follicle	12
607_GC1	MS	Mantle	0.0876623376623377
607_GC1	MS	Follicle	0.375
611_GC1	MS	Mantle	0.333333333333333
611_GC1	MS	Follicle	19.5
613_GC2	MS	Mantle	0.185185185185185
613_GC2	MS	Follicle	3
619_GC2	MS	Mantle	0.444444444444444
619_GC2	MS	Follicle	38.8076923076923
621_GC1	MS	Mantle	1.96296296296296
621_GC1	MS	Follicle	9.25
623_GC1	MS	Mantle	0.962783171521036
623_GC1	MS	Follicle	6.95238095238095
626_GC1	MS	Mantle	1.14814814814815
626_GC1	MS	Follicle	25.0769230769231
628_GC1	MS	Mantle	0.428571428571429
628_GC1	MS	Follicle	7.41666666666667
632_GC2	MS	Mantle	0.931034482758621
632_GC2	MS	Follicle	6
634_GC2	MS	Mantle	0.851063829787234
634_GC2	MS	Follicle	19.3375
636_GC1	MS	Mantle	0.372881355932203
636_GC1	MS	Follicle	2.56
638_GC1	MS	Mantle	0.164948453608247
638_GC1	MS	Follicle	0.285714285714286
712_GC2	MS	Mantle	0.566115702479339
712_GC2	MS	Follicle	9.77049180327869
714_GC1	MS	Mantle	0.714285714285714
714_GC1	MS	Follicle	53.7586206896552
715_GC1	MS	Mantle	0.642201834862385
715_GC1	MS	Follicle	9.27272727272727
727_GC1	MS	Mantle	0.205882352941176
727_GC1	MS	Follicle	0.5
729_GC1	MS	Mantle	0.2
729_GC1	MS	Follicle	16.6923076923077
815_GC1	CTRL	Mantle	0.0806451612903226
815_GC1	CTRL	Follicle	12.3333333333333
818_GC1	CTRL	Mantle	0.0317460317460317
818_GC1	CTRL	Follicle	0.6
822_GC2	CTRL	Mantle	0.446428571428571
822_GC2	CTRL	Follicle	50.25
824_GC1	CTRL	Mantle	0
824_GC1	CTRL	Follicle	3.15384615384615
826_GC1	CTRL	Mantle	0.0641025641025641
826_GC1	CTRL	Follicle	7.16666666666667
830_GC1	CTRL	Mantle	0
830_GC1	CTRL	Follicle	5.5
832_GC2	CTRL	Mantle	0.0393258426966292
832_GC2	CTRL	Follicle	16
834_GC2	CTRL	Mantle	0.0248447204968944
834_GC2	CTRL	Follicle	2.09090909090909
840_GC2	CTRL	Mantle	0.0752688172043011
840_GC2	CTRL	Follicle	8.6969696969697
843_GC2	CTRL	Mantle	0.178571428571429
843_GC2	CTRL	Follicle	0.0769230769230769
845_GC1	CTRL	Mantle	0.0266666666666667
845_GC1	CTRL	Follicle	0.137931034482759
847_GC1	CTRL	Mantle	0.0459770114942529
847_GC1	CTRL	Follicle	0.0909090909090909
853_GC1	CTRL	Mantle	0.0480769230769231
853_GC1	CTRL	Follicle	0.75
855_GC1	CTRL	Mantle	0.1
855_GC1	CTRL	Follicle	2
857_GC1	CTRL	Mantle	0.025974025974026
857_GC1	CTRL	Follicle	10.5714285714286
859_GC1	CTRL	Mantle	0.447368421052632
859_GC1	CTRL	Follicle	25
860_GC1	CTRL	Mantle	0.0545454545454545
860_GC1	CTRL	Follicle	0.352941176470588
862_GC1	CTRL	Mantle	0.193181818181818
862_GC1	CTRL	Follicle	0.0434782608695652
864_GC2	CTRL	Mantle	0.0833333333333333
864_GC2	CTRL	Follicle	10.8
870_GC1	CTRL	Mantle	0.0578512396694215
870_GC1	CTRL	Follicle	4.45454545454545
874_GC1	CTRL	Mantle	0.012987012987013
874_GC1	CTRL	Follicle	0.111111111111111
880_GC1	CTRL	Mantle	0.11864406779661
880_GC1	CTRL	Follicle	0.529411764705882
909_GC2	CTRL	Mantle	0.0707070707070707
909_GC2	CTRL	Follicle	21.6666666666667
921_GC2	CTRL	Mantle	0.00526315789473684
921_GC2	CTRL	Follicle	0.21875
925_GC1	CTRL	Mantle	0.0769230769230769
925_GC1	CTRL	Follicle	6.0952380952381
930_GC1	CTRL	Mantle	0.294117647058824
930_GC1	CTRL	Follicle	4.57142857142857
939_GC1	CTRL	Mantle	0.0205479452054795
939_GC1	CTRL	Follicle	0.666666666666667
946_GC1	CTRL	Mantle	0.166666666666667
946_GC1	CTRL	Follicle	70
948_GC2	CTRL	Mantle	0.0288461538461538
948_GC2	CTRL	Follicle	0.125

## Sheet: fig3e_fol_mantleratio
ImageID	dataset	value	fol_mantle_ratio
601_GC1	MS	Tfh-like	0.603880203428141
601_GC1	MS	Tfh	3.62328122056885
602_GC1	MS	Tfh-like	15.212962962963
602_GC1	MS	Tfh	12.5138888888889
603_GC1	MS	Tfh-like	0.449061742976631
603_GC1	MS	Tfh	1.89236721120587
605_GC1	MS	Tfh-like	0.610876295217766
605_GC1	MS	Tfh	0.997694156895452
607_GC1	MS	Tfh-like	0.119776958657773
607_GC1	MS	Tfh	0.196301126689128
611_GC1	MS	Tfh-like	0.676495888931122
611_GC1	MS	Tfh	4.7852135672922
613_GC2	MS	Tfh-like	0.0792919048497142
613_GC2	MS	Tfh	4.82887700534759
619_GC2	MS	Tfh-like	2.61692557104142
619_GC2	MS	Tfh	13.6792075993677
621_GC1	MS	Tfh-like	0.629088831564551
621_GC1	MS	Tfh	1.06341170115546
623_GC1	MS	Tfh-like	0.37697531564531
623_GC1	MS	Tfh	1.0175165662628
626_GC1	MS	Tfh-like	9.22377937120794
626_GC1	MS	Tfh	20.3290173122431
628_GC1	MS	Tfh-like	3.97758737126456
628_GC1	MS	Tfh	3.96089819348303
632_GC2	MS	Tfh-like	1.07181336161188
632_GC2	MS	Tfh	2.44135265700483
634_GC2	MS	Tfh-like	1.07025676613463
634_GC2	MS	Tfh	7.22720610687023
636_GC1	MS	Tfh-like	0.281270744428639
636_GC1	MS	Tfh	1.75337606916554
638_GC1	MS	Tfh-like	0.142023529411765
638_GC1	MS	Tfh	0.236705882352941
644_GC2	MS	Tfh-like	0.382521918433521
644_GC2	MS	Tfh	0.472988227705209
712_GC2	MS	Tfh-like	0.500059149997634
712_GC2	MS	Tfh	5.392115758038
714_GC1	MS	Tfh-like	1.35853899468843
714_GC1	MS	Tfh	9.82243382130673
715_GC1	MS	Tfh-like	0.442795736913384
715_GC1	MS	Tfh	4.66752466752467
725_GC1	MS	Tfh-like	3.8256023890785
725_GC1	MS	Tfh	25.7592881521209
727_GC1	MS	Tfh-like	0.141487021557413
727_GC1	MS	Tfh	0.176858776946766
729_GC1	MS	Tfh-like	4.21249590139502
729_GC1	MS	Tfh	52.6344067283617
730_GC1	MS	Tfh-like	0.682561720240011
730_GC1	MS	Tfh	3.17200844053371
815_GC1	HC	Tfh-like	3.55411844792376
815_GC1	HC	Tfh	26.3004765146358
818_GC1	HC	Tfh	5.92010145846544
822_GC2	HC	Tfh-like	11.7467870505938
822_GC2	HC	Tfh	16.6666178623719
824_GC1	HC	Tfh-like	3.87427511018325
826_GC1	HC	Tfh-like	8.54923076923077
826_GC1	HC	Tfh	18.3808461538462
830_GC1	HC	Tfh-like	6.37309214245336
832_GC2	HC	Tfh-like	1.50747668708271
832_GC2	HC	Tfh	12.0598134966617
834_GC2	HC	Tfh-like	2.92136854741897
834_GC2	HC	Tfh	16.7978691476591
840_GC2	HC	Tfh-like	25.0933502753071
840_GC2	HC	Tfh	37.1865311308768
843_GC2	HC	Tfh	1.12541436464088
845_GC1	HC	Tfh-like	0.690045116306322
845_GC1	HC	Tfh	1.38009023261264
847_GC1	HC	Tfh	0.31213393205779
853_GC1	HC	Tfh-like	2.14505824877865
853_GC1	HC	Tfh	5.14813979706877
855_GC1	HC	Tfh-like	1.36509627825558
855_GC1	HC	Tfh	1.5926123246315
857_GC1	HC	Tfh-like	1.1307847082495
857_GC1	HC	Tfh	41.8390342052314
859_GC1	HC	Tfh-like	5.60481334609599
859_GC1	HC	Tfh	14.4241519936294
860_GC1	HC	Tfh-like	0.193974495757761
860_GC1	HC	Tfh	1.16384697454656
862_GC1	HC	Tfh	0.105102559755891
864_GC2	HC	Tfh-like	0.318350131194978
864_GC2	HC	Tfh	24.7119289340102
870_GC1	HC	Tfh-like	55.5171221030785
870_GC1	HC	Tfh	32.3849878934625
874_GC1	HC	Tfh	1.1046209761163
880_GC1	HC	Tfh	1.74630695486377
909_GC2	HC	Tfh-like	24.0334634690463
909_GC2	HC	Tfh	31.8811250099594
919_GC2	HC	Tfh-like	11.6748784984079
919_GC2	HC	Tfh	15.4275180157533
921_GC2	HC	Tfh-like	0.681384880180061
921_GC2	HC	Tfh	12.7191844300278
923_GC2	HC	Tfh-like	26.9846330275229
923_GC2	HC	Tfh	13.9575688073395
925_GC1	HC	Tfh-like	2.54651636135901
925_GC1	HC	Tfh	18.5201189917019
930_GC1	HC	Tfh-like	0.661979317676621
930_GC1	HC	Tfh	3.63142939982604
939_GC1	HC	Tfh-like	2.26860759493671
939_GC1	HC	Tfh	3.78101265822785
946_GC1	HC	Tfh-like	17.1463178294574
946_GC1	HC	Tfh	40.0080749354005
948_GC2	HC	Tfh	0.646813725490196

## Sheet: fig4b_nb
p.val	estimate	effect.size	celltype	neighbor
0.85128315052469	-6.154000097796e-05	-0.0279093513934398	FDC	FDC
0.834907554810855	1.97216343056207e-06	0.0309475522209113	FDC	FoB.CD20.CD21
0.397111276482412	-0.00850806145669674	-0.123732779676246	FDC	FoB.CD20.CD21.BCL6
0.0528561870307636	-3.86752050222852e-05	-0.281186821770824	FDC	GC.ICOS.Th
0.960786867523551	4.59086451613562e-05	0.00834377648728367	FDC	GC.MB
0.00719696321673989	-0.27268864065535	-0.381480033095508	FDC	GC.naiveB
1	-1.20644246600048e-05	0	FDC	GC.PD1.Tc
0.554276781375886	-5.27116144199577e-06	-0.0860165328912753	FDC	GC.Tc
0.832659618368862	4.98637098931358e-05	0.0465854525535576	FDC	GC.Tfc
0.186285674232306	0.0411089183004862	0.188314464552627	FDC	GC.Tfh
0.201433291841835	0.00372532921333407	0.190050842572976	FDC	GC.Tfh.like
0.74755443219204	-3.5404819706556e-05	-0.0480058905407885	FDC	GC.Tfr
0.0312423415338385	-0.0664011386286414	-0.306015017754223	FDC	GC.Th
0.256535719040509	0	0	FDC	HEV
0.164733259853538	0	0	FDC	Mantle.ICOS.Th
0.00867033512581548	0.00756156977339703	0.372645207652574	FDC	Mantle.MB
0.0967688923246764	0.0130874949720622	0.236285244552203	FDC	Mantle.naiveB
0.500184257070794	0	0	FDC	Mantle.PD1.Tc
0.648322518986218	-6.19249570247216e-05	-0.0668050272444203	FDC	Mantle.Tc
1	6.13085546066484e-05	0	FDC	Mantle.Tfh
0.274878215393291	0	0	FDC	Mantle.Tfh.like
0.60219257692447	-4.01364891935267e-05	-0.076019513760892	FDC	Mantle.Tfr
0.000183371023477305	0.0189802415650527	0.530515147167096	FDC	Mantle.Th
0.510220458019176	-0.0042485546026064	-0.0945151071497604	FoB.CD20.CD21	FDC
0.961785263464823	6.98692875294293e-05	0.00775276914240186	FoB.CD20.CD21	FoB.CD20.CD21
0.922386756716429	0.00213084095150286	0.0147265982401778	FoB.CD20.CD21	FoB.CD20.CD21.BCL6
0.00696593407882694	-0.0018625457861356	-0.379196361041867	FoB.CD20.CD21	GC.ICOS.Th
0.633638744971091	-0.043668665128065	-0.0654139029526026	FoB.CD20.CD21	GC.MB
0.0073415663545754	-0.191505856643774	-0.362645497070569	FoB.CD20.CD21	GC.naiveB
0.150550256161701	0.00107974755882813	0.26211099413727	FoB.CD20.CD21	GC.PD1.Tc
0.695293050405302	0.00120912043611118	0.0544856659385847	FoB.CD20.CD21	GC.Tc
0.852316668825356	0.000236631909559289	0.0371510262122031	FoB.CD20.CD21	GC.Tfc
0.0234632569698842	0.035359570490354	0.306665508183388	FoB.CD20.CD21	GC.Tfh
0.0049431226090833	0.0247471808082913	0.402959951878303	FoB.CD20.CD21	GC.Tfh.like
0.0529446158119205	0.00185184117233861	0.269665897531197	FoB.CD20.CD21	GC.Tfr
0.394469024906348	-0.0138718103881263	-0.116707555625197	FoB.CD20.CD21	GC.Th
0.371408879883857	2.43763451805087e-05	0.122500834237912	FoB.CD20.CD21	HEV
0.0465646966024655	9.22228618140012e-05	0.269822169122074	FoB.CD20.CD21	Mantle.ICOS.Th
0.00329058012955326	0.0131941586519069	0.397470742574024	FoB.CD20.CD21	Mantle.MB
0.00677168638452543	0.0170825903822858	0.366273508123368	FoB.CD20.CD21	Mantle.naiveB
0.909082380382782	-1.21841200900138e-05	-0.0241283200989865	FoB.CD20.CD21	Mantle.PD1.Tc
0.0520397944294748	0.00012941457840403	0.263186148094129	FoB.CD20.CD21	Mantle.Tc
1	-2.59163247979997e-05	0	FoB.CD20.CD21	Mantle.Tfc
0.154373255128492	-2.53094201594088e-05	-0.197367485431618	FoB.CD20.CD21	Mantle.Tfh
0.00451297519578192	-2.24023894026872e-05	-0.391885893537485	FoB.CD20.CD21	Mantle.Tfh.like
0.0885749943995826	2.7245905406473e-05	0.231053740595045	FoB.CD20.CD21	Mantle.Tfr
0.00194054470219085	0.00757704693948974	0.419038798438543	FoB.CD20.CD21	Mantle.Th
0.165052675704738	-0.00928792466043772	-0.201887163254198	FoB.CD20.CD21.BCL6	FDC
0.798573272737714	1.01065352546922e-05	0.0363055043220836	FoB.CD20.CD21.BCL6	FoB.CD20.CD21
0.904925664523569	-4.46560750941244e-05	-0.0176685792760095	FoB.CD20.CD21.BCL6	FoB.CD20.CD21.BCL6
0.0141392904988194	-1.44520937244744e-05	-0.352190567973283	FoB.CD20.CD21.BCL6	GC.ICOS.Th
0.992863517484559	8.0039353810247e-05	0.00245720842760239	FoB.CD20.CD21.BCL6	GC.MB
0.194978271598038	-0.0923034816502906	-0.179245891408714	FoB.CD20.CD21.BCL6	GC.naiveB
0.617129146727427	-3.32088589524535e-05	-0.0940645196029504	FoB.CD20.CD21.BCL6	GC.PD1.Tc
0.0814459390833158	-0.000540927161120535	-0.242971327644926	FoB.CD20.CD21.BCL6	GC.Tc
0.10359718093167	0.0037350124124471	0.301239344802672	FoB.CD20.CD21.BCL6	GC.Tfc
0.00367703993788617	0.193141115128835	0.400211101908786	FoB.CD20.CD21.BCL6	GC.Tfh
0.0210762760787409	0.0327570876393617	0.334424205672301	FoB.CD20.CD21.BCL6	GC.Tfh.like
0.380418119566212	1.92467891458562e-05	0.125503716033493	FoB.CD20.CD21.BCL6	GC.Tfr
0.177277958830846	-0.0147643196528745	-0.186551953734994	FoB.CD20.CD21.BCL6	GC.Th
0.383310537763047	0	0	FoB.CD20.CD21.BCL6	HEV
0.383310537763047	0	0	FoB.CD20.CD21.BCL6	Mantle.ICOS.Th
0.0605198729915519	2.87207788953823e-06	0.259232869781043	FoB.CD20.CD21.BCL6	Mantle.MB
0.000289525295984906	0.00275318396110131	0.499204788066988	FoB.CD20.CD21.BCL6	Mantle.naiveB
0.16662557573713	0	0	FoB.CD20.CD21.BCL6	Mantle.PD1.Tc
0.0360542274109194	0	0	FoB.CD20.CD21.BCL6	Mantle.Tc
0.307076112897737	0	0	FoB.CD20.CD21.BCL6	Mantle.Tfh
0.778052760579892	5.85540067367852e-05	0.0411358652053208	FoB.CD20.CD21.BCL6	Mantle.Tfr
0.00120979707697848	4.95235314966206e-05	0.446157853757818	FoB.CD20.CD21.BCL6	Mantle.Th
0.0535692643650066	-5.93754020705877e-05	-0.280324583424447	GC.ICOS.Th	FDC
0.144367131014088	-0.111564096413373	-0.205737597990609	GC.ICOS.Th	FoB.CD20.CD21
0.042690350190483	-3.39555334307551e-05	-0.291168190188404	GC.ICOS.Th	FoB.CD20.CD21.BCL6
0.46946880114084	4.27784024071514e-05	0.10269514914337	GC.ICOS.Th	GC.ICOS.Th
0.562021403695494	3.43321318217301e-05	0.0825473067842881	GC.ICOS.Th	GC.MB
0.634044267903955	-5.56720026562738e-05	-0.0680479845883169	GC.ICOS.Th	GC.naiveB
0.774578136133834	-3.15707141726481e-05	-0.0598293026413099	GC.ICOS.Th	GC.PD1.Tc
0.682793429110065	7.27876285612565e-06	0.0592372459407275	GC.ICOS.Th	GC.Tc
0.11667328115967	1.14887494513e-05	0.296632805543073	GC.ICOS.Th	GC.Tfc
0.281218986755437	4.37844152872858e-05	0.152289234276005	GC.ICOS.Th	GC.Tfh
0.205010442630533	5.06827693269106e-05	0.188775524911098	GC.ICOS.Th	GC.Tfh.like
0.562722134826307	6.73004106161327e-05	0.0834922013387543	GC.ICOS.Th	GC.Tfr
0.133862357521271	0.130286114059292	0.211245064476847	GC.ICOS.Th	GC.Th
0.84311367951912	1.39721512307093e-05	0.0316723032985958	GC.ICOS.Th	HEV
0.570882111028032	-2.6480544703048e-06	-0.080948497801886	GC.ICOS.Th	Mantle.ICOS.Th
0.873916508322624	-8.30726483512134e-05	-0.0238076163973928	GC.ICOS.Th	Mantle.MB
0.257125010907413	-3.13304218591995e-05	-0.160111057563106	GC.ICOS.Th	Mantle.naiveB
0.29816054872979	0	0	GC.ICOS.Th	Mantle.PD1.Tc
0.480168822198628	3.68287276872541e-05	0.100967615161319	GC.ICOS.Th	Mantle.Tc
0.882225551340143	4.0442004349136e-06	0.0241875149437375	GC.ICOS.Th	Mantle.Tfh
0.764152832024787	1.24412220747155e-05	0.0453829747197796	GC.ICOS.Th	Mantle.Tfh.like
0.630709017545136	-5.02020928134423e-05	-0.069419154863032	GC.ICOS.Th	Mantle.Tfr
0.265448574456627	-2.4716619918791e-05	-0.157353524200015	GC.ICOS.Th	Mantle.Th
0.208384790900531	-0.00641996510371857	-0.179300717975281	GC.MB	FDC
0.241587753650449	-0.0613760689494464	-0.159045518144652	GC.MB	FoB.CD20.CD21
0.77002142646941	-0.00251590558350105	-0.0417253616805038	GC.MB	FoB.CD20.CD21.BCL6
0.135270696209074	-0.00128798882486807	-0.210483093203817	GC.MB	GC.ICOS.Th
0.218316467595059	4.86464664526372e-05	0.167318234825344	GC.MB	GC.MB
0.00523403216182686	-0.267414597211249	-0.377667549839733	GC.MB	GC.naiveB
0.346472570887863	9.42750609313166e-05	0.173115970968345	GC.MB	GC.PD1.Tc
0.848142442128006	-0.000605698477678325	-0.0272428329692923	GC.MB	GC.Tc
0.482719598588522	0.000565291692569097	0.129779255766899	GC.MB	GC.Tfc
0.00873577235199703	0.0253569747226028	0.354725028122576	GC.MB	GC.Tfh
0.146852171672488	0.0020514413333638	0.208677924074192	GC.MB	GC.Tfh.like
0.22394523125889	0.00155724322190781	0.169920910259401	GC.MB	GC.Tfr
0.755495050869012	0.00957064908113151	0.0434792854289948	GC.MB	GC.Th
0.771684490407485	8.33702903274957e-05	0.0408279794749936	GC.MB	HEV
0.394113449344742	-2.59797640087908e-05	-0.116170835494308	GC.MB	Mantle.ICOS.Th
0.530041777056276	0.0076734720458209	0.0858159270564667	GC.MB	Mantle.MB
0.0109067545907759	0.0210275873424648	0.340969133101065	GC.MB	Mantle.naiveB
0.139408580840956	0	0	GC.MB	Mantle.PD1.Tc
0.739694698085047	4.04616419061915e-05	0.045950374864049	GC.MB	Mantle.Tc
0.220600919445748	0	0	GC.MB	Mantle.Tfc
8.57264376225692e-05	-0.000501940689104435	-0.54097907382896	GC.MB	Mantle.Tfh
0.000156848535399268	-0.000111795297694196	-0.520648886027895	GC.MB	Mantle.Tfh.like
0.0542629181831864	-0.00011983908987698	-0.260749239315479	GC.MB	Mantle.Tfr
0.679986452020819	0.00158738849220309	0.0572095860907827	GC.MB	Mantle.Th
0.585270896447772	-0.00131714636208573	-0.0792239964349641	GC.naiveB	FDC
0.878601180096558	-0.0137882124376333	-0.0217400348543049	GC.naiveB	FoB.CD20.CD21
0.880310379747391	-0.00145218671259154	-0.0220898973602667	GC.naiveB	FoB.CD20.CD21.BCL6
0.682585914961466	-0.000449910250727985	-0.0585943189617145	GC.naiveB	GC.ICOS.Th
0.938882214310469	4.21485225870136e-05	0.0114875937160123	GC.naiveB	GC.MB
0.902939811679298	-3.36622176749888e-05	-0.0179383976863185	GC.naiveB	GC.naiveB
0.00329543381191403	0.00291435251407669	0.531724037656732	GC.naiveB	GC.PD1.Tc
0.137555108387555	0.00530873592910197	0.203725128962028	GC.naiveB	GC.Tc
0.00127903056889507	0.00300378134978012	0.582152661582948	GC.naiveB	GC.Tfc
0.00545882360353893	0.0205309390378968	0.370718117868272	GC.naiveB	GC.Tfh
0.000465102340261072	0.0185326940837173	0.501441363463254	GC.naiveB	GC.Tfh.like
0.0737407597890381	0.00279247763679307	0.249110891036355	GC.naiveB	GC.Tfr
0.993286686190371	-0.00177791284210555	-0.00228838344363131	GC.naiveB	GC.Th
0.518783329322708	-5.93637019317341e-05	-0.0884279747956347	GC.naiveB	HEV
0.155261404425443	-0.000213773228227081	-0.192794693067528	GC.naiveB	Mantle.ICOS.Th
0.291408186620452	0.00637516122219547	0.144168156948772	GC.naiveB	Mantle.MB
0.331964195665816	0.0103305062929422	0.132726239730616	GC.naiveB	Mantle.naiveB
0.00533902499048564	-6.11741709715923e-05	-0.474459208261604	GC.naiveB	Mantle.PD1.Tc
0.74053444375042	-0.000119670171138852	-0.0457965899932834	GC.naiveB	Mantle.Tc
0.017082395232326	-7.31934491984957e-05	-0.419399291215797	GC.naiveB	Mantle.Tfc
0.000249853355154882	-0.000605901794932662	-0.504377407105227	GC.naiveB	Mantle.Tfh
4.25031658435824e-05	-0.000731375972312347	-0.56361830910789	GC.naiveB	Mantle.Tfh.like
0.381450473274754	-4.85463746038346e-05	-0.119184038649529	GC.naiveB	Mantle.Tfr
0.886253862301904	0.0012727000419594	0.0205954509926818	GC.naiveB	Mantle.Th
0.972667599213365	-2.8442770816412e-05	-0.0129501161819489	GC.PD1.Tc	FDC
0.237032090351476	-0.227466077924471	-0.216304887938468	GC.PD1.Tc	FoB.CD20.CD21
0.182436835482065	-0.0426667193543524	-0.243742029774377	GC.PD1.Tc	FoB.CD20.CD21.BCL6
0.409138962021952	-2.52463260912165e-05	-0.160573553419729	GC.PD1.Tc	GC.ICOS.Th
0.435700230000848	0.0526786574036611	0.143997696055295	GC.PD1.Tc	GC.MB
0.80160920535784	-2.13991650551842e-05	-0.0492311265704207	GC.PD1.Tc	GC.naiveB
0.100423685116821	0.00608881398674475	0.299332317266779	GC.PD1.Tc	GC.PD1.Tc
0.242726940131904	0.0424952192090136	0.213773304787329	GC.PD1.Tc	GC.Tc
0.212726944444717	0.0300033856125913	0.268789895097368	GC.PD1.Tc	GC.Tfc
0.459626107169773	2.49788685616588e-05	0.136961770589465	GC.PD1.Tc	GC.Tfh
0.0712660991893952	0.098566337302022	0.333714296976422	GC.PD1.Tc	GC.Tfh.like
0.0102412829709972	0.00751674221694745	0.47355618905242	GC.PD1.Tc	GC.Tfr
0.0413469499620875	0.216676528189379	0.370427287303649	GC.PD1.Tc	GC.Th
0.569671581587966	0	0	GC.PD1.Tc	HEV
0.385173498302087	0	0	GC.PD1.Tc	Mantle.ICOS.Th
0.377099700012631	-2.1302421772676e-05	-0.164738304461624	GC.PD1.Tc	Mantle.MB
0.164877049700058	-3.78053514043979e-05	-0.254152122626207	GC.PD1.Tc	Mantle.naiveB
0.684508941010157	6.2168828616596e-05	0.0928726920425144	GC.PD1.Tc	Mantle.PD1.Tc
0.270225559860344	0	0	GC.PD1.Tc	Mantle.Tc
0.731370312638042	0	0	GC.PD1.Tc	Mantle.Tfc
0.385173498302087	0	0	GC.PD1.Tc	Mantle.Tfh
1	5.30641772950711e-05	0	GC.PD1.Tc	Mantle.Tfh.like
0.0446018023821529	-6.15837868638761e-05	-0.365798127516354	GC.PD1.Tc	Mantle.Th
0.300795389629551	-5.31011602030681e-06	-0.149342360522177	GC.Tc	FDC
0.388852174320539	-0.0444120448304815	-0.118447099866488	GC.Tc	FoB.CD20.CD21
0.0414295459904406	-0.004582796735054	-0.284127111940371	GC.Tc	FoB.CD20.CD21.BCL6
0.340486107331366	7.38037051268626e-06	0.13626882975916	GC.Tc	GC.ICOS.Th
0.929537627760608	2.3051275115229e-05	0.0132366683090126	GC.Tc	GC.MB
0.147482219528167	-7.46523304152818e-05	-0.198401794228026	GC.Tc	GC.naiveB
0.023276609951791	0.0216417833748195	0.411456277713468	GC.Tc	GC.PD1.Tc
0.0299410533448322	0.0778794809011917	0.296604311191014	GC.Tc	GC.Tc
0.0153404588145458	0.0149372419495769	0.439225732153456	GC.Tc	GC.Tfc
0.377065766632098	0.003036657481581	0.121430602349862	GC.Tc	GC.Tfh
0.000409655645779269	0.0185386827983741	0.511798603981741	GC.Tc	GC.Tfh.like
0.198617804642602	0.00224210605416781	0.181380020522506	GC.Tc	GC.Tfr
0.87534704409782	0.00808592976780469	0.0225333116934502	GC.Tc	GC.Th
0.116558077538734	0	0	GC.Tc	HEV
0.254408493522817	-9.52400139052113e-05	-0.15691908480436	GC.Tc	Mantle.ICOS.Th
0.894757719583819	-1.55871394944095e-05	-0.0192020336392815	GC.Tc	Mantle.MB
0.746648907861727	-0.00295826740587625	-0.0451512491314357	GC.Tc	Mantle.naiveB
0.753491306769308	3.21336159078419e-05	0.0579079682375676	GC.Tc	Mantle.PD1.Tc
0.67775916707088	-4.81794228636537e-05	-0.0578020689457783	GC.Tc	Mantle.Tc
1	-7.01922303277368e-05	0	GC.Tc	Mantle.Tfc
1	-1.74386160714308e-05	0	GC.Tc	Mantle.Tfh
0.274661434225566	-4.57027034298554e-05	-0.154241640961439	GC.Tc	Mantle.Tfh.like
0.366561883646903	-4.37992847773133e-05	-0.124556706758565	GC.Tc	Mantle.Tfr
0.881548757928304	-2.63316150361517e-05	-0.0214699473532331	GC.Tc	Mantle.Th
0.642893364280807	5.92226089932125e-06	0.0949248896862594	GC.Tfc	FDC
0.180133159455187	-0.214876813477192	-0.244494549915549	GC.Tfc	FoB.CD20.CD21
0.284180102419584	0.053373424335721	0.199606215676492	GC.Tfc	FoB.CD20.CD21.BCL6
0.130574403203537	1.62667633619186e-05	0.286038776773678	GC.Tfc	GC.ICOS.Th
0.933911876054863	-2.8144945336917e-05	-0.0186170142534289	GC.Tfc	GC.MB
0.021255149490899	0.499990768117012	0.417502155518587	GC.Tfc	GC.naiveB
0.132710326645784	0.0434558363365208	0.322458463755008	GC.Tfc	GC.PD1.Tc
0.0456154054511163	0.0832526791460646	0.362838648300681	GC.Tfc	GC.Tc
0.0650834552206671	0.0768941211471433	0.335306854782251	GC.Tfc	GC.Tfc
0.0329422619798551	0.142889085256365	0.386852395112325	GC.Tfc	GC.Tfh
0.00289887027860115	0.0832997924618832	0.547904754288428	GC.Tfc	GC.Tfh.like
0.383931311882423	4.87038885919169e-06	0.164261649325166	GC.Tfc	GC.Tfr
0.356249804035233	0.00458720435239653	0.169545405715705	GC.Tfc	GC.Th
0.500184257070794	0	0	GC.Tfc	HEV
0.500184257070794	0	0	GC.Tfc	Mantle.ICOS.Th
0.687467675125377	-2.39025177222306e-05	-0.0794795474861705	GC.Tfc	Mantle.MB
0.636683379434464	-1.28281512645058e-05	-0.0892999532961366	GC.Tfc	Mantle.naiveB
0.804666444673808	1.85113814142006e-05	0.0631030463593779	GC.Tfc	Mantle.PD1.Tc
0.583777418030417	-7.27997940489802e-05	-0.104189651994602	GC.Tfc	Mantle.Tc
0.737315677216418	0	0	GC.Tfc	Mantle.Tfc
0.500184257070794	0	0	GC.Tfc	Mantle.Tfh
0.549780407775863	0	0	GC.Tfc	Mantle.Tfh.like
0.500184257070794	0	0	GC.Tfc	Mantle.Tfr
0.0503948227470717	-8.50739055952535e-06	-0.356039149284376	GC.Tfc	Mantle.Th
0.611368618793942	-3.07978726173051e-05	-0.0732681373882696	GC.Tfh	FDC
0.197671178911757	-0.18028258991933	-0.174853206989261	GC.Tfh	FoB.CD20.CD21
0.455349040682626	-0.0457911560016152	-0.103778852039373	GC.Tfh	FoB.CD20.CD21.BCL6
0.749516850933242	7.12621311035719e-05	0.0461047666084009	GC.Tfh	GC.ICOS.Th
0.261398619987754	0.0653960444405201	0.152593644432846	GC.Tfh	GC.MB
0.0919572572598429	-0.198984276061428	-0.228374854167858	GC.Tfh	GC.naiveB
0.283221654309027	1.08542334706899e-05	0.196837062002823	GC.Tfh	GC.PD1.Tc
0.671834972259451	1.29475969910263e-05	0.0588754435635696	GC.Tfh	GC.Tc
0.133799606477683	0.00748319567137076	0.273072278902818	GC.Tfh	GC.Tfc
0.00587461696312801	0.274678668384971	0.372597076112729	GC.Tfh	GC.Tfh
0.00128247897960713	0.0894477052652851	0.461414662488909	GC.Tfh	GC.Tfh.like
0.153736390671624	0.00179727430242797	0.199168923477339	GC.Tfh	GC.Tfr
0.546713792462344	0.0229411239781604	0.0824115393277577	GC.Tfh	GC.Th
0.110505246815825	0	0	GC.Tfh	HEV
0.146876178135559	-2.63840904506873e-05	-0.19758199070631	GC.Tfh	Mantle.ICOS.Th
0.589745276614877	-1.21126753882526e-05	-0.0740782326968437	GC.Tfh	Mantle.MB
0.0452408305366229	-0.000499434100552623	-0.271254709324028	GC.Tfh	Mantle.naiveB
0.210468381192649	0	0	GC.Tfh	Mantle.PD1.Tc
0.0240347577309035	-1.31412952060553e-05	-0.306252085594781	GC.Tfh	Mantle.Tc
0.479458602611225	-4.40065533523749e-06	-0.128965176043832	GC.Tfh	Mantle.Tfc
0.132321927476048	-8.62623572070982e-05	-0.208526438763065	GC.Tfh	Mantle.Tfh
0.00580009494140137	-3.66917673795819e-05	-0.380836487055134	GC.Tfh	Mantle.Tfh.like
0.0149734778877392	0	0	GC.Tfh	Mantle.Tfr
6.45165548493244e-05	-0.0072407848118445	-0.540050266863984	GC.Tfh	Mantle.Th
0.766216419731937	3.67134507991864e-05	0.0455246600153103	GC.Tfh.like	FDC
0.538668468025886	-5.25030518587379e-06	-0.0893212256142228	GC.Tfh.like	FoB.CD20.CD21
0.210276997687617	-0.116366904669362	-0.182321136194912	GC.Tfh.like	FoB.CD20.CD21.BCL6
0.83181958623857	3.2495688290029e-05	0.0331539054874984	GC.Tfh.like	GC.ICOS.Th
0.718627107884403	0.0197142712034908	0.0529003444523051	GC.Tfh.like	GC.MB
0.466280904588313	0.0413443870330436	0.105523176518391	GC.Tfh.like	GC.naiveB
0.109743466746939	0.0101009386956525	0.296423756748098	GC.Tfh.like	GC.PD1.Tc
0.000979636230849221	0.0133477713434562	0.477492905723377	GC.Tfh.like	GC.Tc
0.00832098938393627	0.013483412722882	0.485958737401179	GC.Tfh.like	GC.Tfc
0.0179145592050259	0.192659365663437	0.339630090567265	GC.Tfh.like	GC.Tfh
7.27531166009999e-05	0.221055756001547	0.568200291239143	GC.Tfh.like	GC.Tfh.like
0.0133162178658921	0.0039478894915556	0.366737055391052	GC.Tfh.like	GC.Tfr
0.0705707789233313	0.100004631815927	0.259753612175469	GC.Tfh.like	GC.Th
0.152956335861287	0	0	GC.Tfh.like	HEV
0.647803804908255	3.50058052665461e-05	0.0679784678315464	GC.Tfh.like	Mantle.ICOS.Th
0.16414745140563	-7.10131368117492e-05	-0.200643893635036	GC.Tfh.like	Mantle.MB
0.079825744989734	-7.03265838643287e-05	-0.251826390180658	GC.Tfh.like	Mantle.naiveB
0.343331489549444	0	0	GC.Tfh.like	Mantle.PD1.Tc
0.018264474166845	0	0	GC.Tfh.like	Mantle.Tc
0.752610757198221	-5.92056577523601e-06	-0.0657681766047912	GC.Tfh.like	Mantle.Tfc
0.157430459692092	-2.66550572317832e-05	-0.208589378795811	GC.Tfh.like	Mantle.Tfh
0.727682908692603	-2.67057755429813e-05	-0.0524449059947104	GC.Tfh.like	Mantle.Tfh.like
0.0821251525744732	-4.1437729125823e-05	-0.250863831692823	GC.Tfh.like	Mantle.Tfr
0.0120447839152912	-0.00263364549964279	-0.360342884674471	GC.Tfh.like	Mantle.Th
0.273818272708113	-0.00524380142066314	-0.159498828504259	GC.Tfr	FDC
0.875473538960227	0.0061018661216517	0.0230100813245075	GC.Tfr	FoB.CD20.CD21
0.632234565924256	-2.01675065734372e-05	-0.0691533536866659	GC.Tfr	FoB.CD20.CD21.BCL6
0.825919663868641	2.39537872396067e-05	0.0327409366279831	GC.Tfr	GC.ICOS.Th
0.381715231207668	0.0584324318271385	0.12259512800556	GC.Tfr	GC.MB
0.37444609375666	-0.0403393575695543	-0.12446435216448	GC.Tfr	GC.naiveB
0.0102639154624461	0.00866361632423018	0.473415018624763	GC.Tfr	GC.PD1.Tc
0.228591532539798	0.00177986713708078	0.169974924161244	GC.Tfr	GC.Tc
0.383931311882423	4.37006771389558e-05	0.164261649325166	GC.Tfr	GC.Tfc
0.0436141747575147	0.0192101900113787	0.281161013766644	GC.Tfr	GC.Tfh
0.0213562756219868	0.00699042539774099	0.341123712248947	GC.Tfr	GC.Tfh.like
0.70317579926668	3.10426179277807e-05	0.0542308584769014	GC.Tfr	GC.Tfr
0.779583337471807	5.34518142692054e-05	0.0401035474986169	GC.Tfr	GC.Th
0.278291944178621	0	0	GC.Tfr	HEV
0.40172170366094	-4.06781980801388e-05	-0.118075021072942	GC.Tfr	Mantle.ICOS.Th
0.272863105425996	4.86752172594462e-05	0.153477300210328	GC.Tfr	Mantle.MB
0.297931147395406	0.0100845022546606	0.145644511652237	GC.Tfr	Mantle.naiveB
0.498403923800465	0	0	GC.Tfr	Mantle.PD1.Tc
0.960189176802414	4.10933345916433e-05	0.0086526623665966	GC.Tfr	Mantle.Tc
0.534560802034505	0	0	GC.Tfr	Mantle.Tfc
0.0268716065305214	0	0	GC.Tfr	Mantle.Tfh
0.538746736224648	-3.87188053503413e-05	-0.0902765964186106	GC.Tfr	Mantle.Tfh.like
0.0117420422915783	-5.36295139424883e-05	-0.351113819922422	GC.Tfr	Mantle.Tfr
0.28232407920719	-0.0146748976861496	-0.15038781348022	GC.Tfr	Mantle.Th
0.0207773558353316	-0.0087802733714295	-0.328364310961717	GC.Th	FDC
0.0760251118135497	-0.0847307734129383	-0.240280261581287	GC.Th	FoB.CD20.CD21
0.0273180470173271	-0.0127692122047226	-0.304374240304464	GC.Th	FoB.CD20.CD21.BCL6
0.796830595756503	0.000950865853847401	0.0373855567224376	GC.Th	GC.ICOS.Th
0.778993181737248	0.0125797189223604	0.0389869975088434	GC.Th	GC.MB
0.0973993766650091	-0.115476465215121	-0.224692565122211	GC.Th	GC.naiveB
0.0671001995647844	0.00176098658285973	0.332917693234612	GC.Th	GC.PD1.Tc
0.216389069763437	0.00977324921526474	0.169408414456535	GC.Th	GC.Tc
0.153385057552856	0.00151827983501835	0.260189085155635	GC.Th	GC.Tfc
0.0407803443098602	0.0206710350044762	0.276994340518297	GC.Th	GC.Tfh
0.000135579443320712	0.0294551467317119	0.546591279907015	GC.Th	GC.Tfh.like
0.166837139460902	0.00643183584593592	0.192987774445077	GC.Th	GC.Tfr
0.35016096087347	0.000183152279248114	0.127155265402205	GC.Th	GC.Th
0.452114778645079	-5.2604847049679e-05	-0.102921514563875	GC.Th	HEV
0.578727188839712	-4.17039586546324e-05	-0.0760576016419464	GC.Th	Mantle.ICOS.Th
0.575440835612335	0.004879237130979	0.0766622281704435	GC.Th	Mantle.MB
0.667679710156676	0.0123443178688629	0.059497969534414	GC.Th	Mantle.naiveB
0.784432294530245	3.09603532516239e-06	0.0504414397699699	GC.Th	Mantle.PD1.Tc
0.236333734185215	-0.00135494747644669	-0.160826312024172	GC.Th	Mantle.Tc
0.789417901044424	-2.15817811096048e-07	-0.0511393560432198	GC.Th	Mantle.Tfc
0.0150633644919588	-1.52415167665408e-05	-0.335312081564611	GC.Th	Mantle.Tfh
0.0241305526982515	-4.511674725109e-05	-0.311208391933864	GC.Th	Mantle.Tfh.like
0.0302902507155607	-0.0017471029524515	-0.293282927106886	GC.Th	Mantle.Tfr
0.708872293198318	-0.00940419546098654	-0.05148955623388	GC.Th	Mantle.Th
0.256535719040509	0	0	HEV	FDC
0.100767499652047	7.38213365384255e-05	0.223267649498131	HEV	FoB.CD20.CD21
0.383310537763047	0	0	HEV	FoB.CD20.CD21.BCL6
0.165934436245467	0	0	HEV	GC.ICOS.Th
0.948254358379319	-2.06563811470009e-05	-0.0102094874802947	HEV	GC.MB
0.457676136000253	-3.65880726727554e-05	-0.101514615177156	HEV	GC.naiveB
0.569671581587966	0	0	HEV	GC.PD1.Tc
0.116558077538734	0	0	HEV	GC.Tc
0.500184257070794	0	0	HEV	GC.Tfc
0.0473109131637091	0	0	HEV	GC.Tfh
0.152956335861287	0	0	HEV	GC.Tfh.like
0.278291944178621	0	0	HEV	GC.Tfr
0.153355302247675	-4.22842961668563e-05	-0.193980262125599	HEV	GC.Th
0.296125180838529	0.0828838614840093	0.142023303914637	HEV	HEV
0.239059049555039	-1.07445761599034e-05	-0.160002777850118	HEV	Mantle.ICOS.Th
0.160228957059701	0.00273311429426694	0.190503647195299	HEV	Mantle.MB
0.105010555665082	0.0157657247503061	0.219724447000401	HEV	Mantle.naiveB
0.266932656924772	5.39280420128474e-05	0.191642840006727	HEV	Mantle.PD1.Tc
0.696106165021123	0.00197598403402224	0.053810993242108	HEV	Mantle.Tc
0.759599339359536	-1.13265675969553e-06	-0.0585958735309048	HEV	Mantle.Tfc
0.00605347913530823	-3.33919879305059e-05	-0.378662110705363	HEV	Mantle.Tfh
0.00937038814705528	-5.02146418621555e-05	-0.358376149284775	HEV	Mantle.Tfh.like
0.938210296447115	-7.65623736007776e-06	-0.011614138136598	HEV	Mantle.Tfr
0.173281694085721	0.113290197880893	0.185359058934136	HEV	Mantle.Th
0.164733259853538	0	0	Mantle.ICOS.Th	FDC
0.0898494016266732	5.26838774762237e-05	0.230209436974421	Mantle.ICOS.Th	FoB.CD20.CD21
0.383310537763047	0	0	Mantle.ICOS.Th	FoB.CD20.CD21.BCL6
0.918746965105342	-4.99454033095194e-05	-0.0158717442649285	Mantle.ICOS.Th	GC.ICOS.Th
0.129648132934718	-5.10051183221201e-05	-0.20558722864333	Mantle.ICOS.Th	GC.MB
0.816104306485816	-7.0600410463191e-05	-0.0325195867824745	Mantle.ICOS.Th	GC.naiveB
0.385173498302087	0	0	Mantle.ICOS.Th	GC.PD1.Tc
0.0411088452264005	-4.11962052685235e-06	-0.279687636687046	Mantle.ICOS.Th	GC.Tc
0.500184257070794	0	0	Mantle.ICOS.Th	GC.Tfc
0.155215603216877	-6.21085302856747e-05	-0.193630350892184	Mantle.ICOS.Th	GC.Tfh
0.703441141658799	5.91863198764779e-05	0.057101912978499	Mantle.ICOS.Th	GC.Tfh.like
0.438922486762767	-4.9451814880072e-05	-0.109125375987991	Mantle.ICOS.Th	GC.Tfr
0.449279122179416	-0.000152550658317352	-0.103194937261168	Mantle.ICOS.Th	GC.Th
0.483515670240388	-3.36507990992889e-05	-0.0957535934156	Mantle.ICOS.Th	HEV
0.0338537583227587	0.0883989100025027	0.287249121704359	Mantle.ICOS.Th	Mantle.ICOS.Th
0.400571728920177	-0.0181793415307803	-0.114491474983208	Mantle.ICOS.Th	Mantle.MB
0.013529497401791	-0.118303915422062	-0.334134118880165	Mantle.ICOS.Th	Mantle.naiveB
0.0590577319948939	0.00219864270228383	0.322249548997297	Mantle.ICOS.Th	Mantle.PD1.Tc
0.871913503049118	-0.00222985930499057	-0.0228842472150578	Mantle.ICOS.Th	Mantle.Tc
0.0882354469463925	0.0021241684598735	0.300255463851186	Mantle.ICOS.Th	Mantle.Tfc
0.000333878480736731	0.0131409207773919	0.49402383313041	Mantle.ICOS.Th	Mantle.Tfh
1.16380245024102e-06	0.0340978984269066	0.669073427606917	Mantle.ICOS.Th	Mantle.Tfh.like
0.000624114905612735	0.0297894923683789	0.462420304005752	Mantle.ICOS.Th	Mantle.Tfr
0.27139601757306	0	0	Mantle.ICOS.Th	Mantle.Th
0.0166662265578288	0.000521569170367759	0.340014292376056	Mantle.MB	FDC
0.00484572020088905	0.006991546241622	0.381007294390598	Mantle.MB	FoB.CD20.CD21
0.120768234699769	3.58249404638569e-05	0.214553112374133	Mantle.MB	FoB.CD20.CD21.BCL6
0.934118214045841	-3.74744117394937e-05	-0.0132289859975386	Mantle.MB	GC.ICOS.Th
0.366869264401301	-0.0171915349371284	-0.123572705956091	Mantle.MB	GC.MB
0.261425486850439	0.00869531725232831	0.153321690723298	Mantle.MB	GC.naiveB
0.269552502244956	-2.87171836453976e-05	-0.203966824094701	Mantle.MB	GC.PD1.Tc
0.873873216822094	-4.67082039526145e-05	-0.0228019687983779	Mantle.MB	GC.Tc
0.687467675125377	-5.08591154928999e-05	-0.0794795474861705	Mantle.MB	GC.Tfc
0.65764555582957	-1.03341731573272e-05	-0.0610844349362369	Mantle.MB	GC.Tfh
0.121079601732764	-1.92048303074298e-05	-0.223358296688059	Mantle.MB	GC.Tfh.like
0.952025228108437	-2.76400290175157e-05	-0.00973374382918743	Mantle.MB	GC.Tfr
0.49722880405652	0.00242741250261371	0.092681201220984	Mantle.MB	GC.Th
0.08251798598566	0.00106851299326035	0.235264797205361	Mantle.MB	HEV
0.885258471374932	-0.000298732705618512	-0.0206028848319394	Mantle.MB	Mantle.ICOS.Th
0.432809232443221	6.05179411323323e-05	0.106956002308987	Mantle.MB	Mantle.MB
0.0051087892480139	-0.194573980468088	-0.378712069725594	Mantle.MB	Mantle.naiveB
0.955827975746347	-1.10170539607205e-05	-0.0124834314378856	Mantle.MB	Mantle.PD1.Tc
0.794182526214135	-0.00480018466432377	-0.0366141350981009	Mantle.MB	Mantle.Tc
0.654527410402947	6.96325477426271e-05	0.0812833443329176	Mantle.MB	Mantle.Tfc
0.0100906561019739	0.0054408099769629	0.354619818480218	Mantle.MB	Mantle.Tfh
0.684903362528122	0.000207959029026433	0.0569769661973166	Mantle.MB	Mantle.Tfh.like
0.164026658782476	0.00684580359163111	0.188795039524227	Mantle.MB	Mantle.Tfr
0.535296699816062	4.4868593075051e-05	0.0847701769348032	Mantle.MB	Mantle.Th
0.0816408273601948	0.000361519550591776	0.247672485253514	Mantle.naiveB	FDC
0.0317439725971934	0.00479495713120009	0.290729597072923	Mantle.naiveB	FoB.CD20.CD21
0.000205242156628987	0.000221760537659027	0.511303934428332	Mantle.naiveB	FoB.CD20.CD21.BCL6
0.449975828573964	-3.85571954244349e-05	-0.107214430254703	Mantle.naiveB	GC.ICOS.Th
0.96644277475331	-0.000355869437799699	-0.00686515033089392	Mantle.naiveB	GC.MB
0.833374428331278	0.00232767738802385	0.029748984767207	Mantle.naiveB	GC.naiveB
0.164877049700058	-6.40755770963762e-05	-0.254152122626207	Mantle.naiveB	GC.PD1.Tc
0.786642635608278	-3.49481148122257e-05	-0.0380221045317353	Mantle.naiveB	GC.Tc
0.85698541813965	-2.28596505620849e-05	-0.03699108044513	Mantle.naiveB	GC.Tfc
0.0220062310210058	-7.13784910629928e-05	-0.310110765696074	Mantle.naiveB	GC.Tfh
0.0332835833957168	-0.000100354947737704	-0.305676058521176	Mantle.naiveB	GC.Tfh.like
0.910676152675426	-5.77973462905578e-05	-0.016853806683128	Mantle.naiveB	GC.Tfr
0.679986452020819	0.00217418321369636	0.0572095860907827	Mantle.naiveB	GC.Th
0.337538351770311	0.000920926215704732	0.130461390406488	Mantle.naiveB	HEV
0.690003905821529	-0.00140095700029827	-0.0549251656447859	Mantle.naiveB	Mantle.ICOS.Th
0.363867825109623	-0.0418896136397131	-0.123581622700768	Mantle.naiveB	Mantle.MB
0.272900422211042	-6.81277544805599e-05	-0.149041523731403	Mantle.naiveB	Mantle.naiveB
0.0237835948686899	0.00173468886346556	0.385074460736266	Mantle.naiveB	Mantle.PD1.Tc
0.993286686190371	-0.000651176191773338	-0.00228838344363131	Mantle.naiveB	Mantle.Tc
0.149228124911881	0.00228842657382456	0.254413348946446	Mantle.naiveB	Mantle.Tfc
0.000231852433804632	0.00831378114710127	0.490886608005927	Mantle.naiveB	Mantle.Tfh
3.49017090942867e-06	0.0171572441058799	0.638536224861231	Mantle.naiveB	Mantle.Tfh.like
0.423267376044075	0.00313295166726199	0.109842405294303	Mantle.naiveB	Mantle.Tfr
0.187202374326859	4.75535465049536e-05	0.179050308400607	Mantle.naiveB	Mantle.Th
0.500184257070794	0	0	Mantle.PD1.Tc	FDC
1	-3.51964661404424e-05	-0.0048256640197973	Mantle.PD1.Tc	FoB.CD20.CD21
0.16662557573713	0	0	Mantle.PD1.Tc	FoB.CD20.CD21.BCL6
0.29816054872979	0	0	Mantle.PD1.Tc	GC.ICOS.Th
0.210468381192649	0	0	Mantle.PD1.Tc	GC.MB
0.00533902499048564	-8.1659598226699e-05	-0.474459208261604	Mantle.PD1.Tc	GC.naiveB
0.684508941010157	6.67496944141122e-06	0.0928726920425144	Mantle.PD1.Tc	GC.PD1.Tc
0.753491306769308	1.17446967830037e-05	0.0579079682375676	Mantle.PD1.Tc	GC.Tc
0.804666444673808	3.65380527210884e-05	0.0631030463593779	Mantle.PD1.Tc	GC.Tfc
0.210468381192649	0	0	Mantle.PD1.Tc	GC.Tfh
0.708381932887276	7.68573705017774e-05	0.0705601935474595	Mantle.PD1.Tc	GC.Tfh.like
0.498403923800465	0	0	Mantle.PD1.Tc	GC.Tfr
0.856410721943476	3.18593698648639e-05	0.0344084542857804	Mantle.PD1.Tc	GC.Th
0.384093438724039	6.67004971891078e-06	0.15132431930991	Mantle.PD1.Tc	HEV
0.0416210771646437	0.00656126541663439	0.347524023428458	Mantle.PD1.Tc	Mantle.ICOS.Th
0.955827975746347	-1.05334266332432e-05	-0.0124834314378856	Mantle.PD1.Tc	Mantle.MB
0.60924179861785	1.27618160685101e-05	0.0893804898804972	Mantle.PD1.Tc	Mantle.naiveB
0.0113723688249995	0.0111568924134608	0.431140934238427	Mantle.PD1.Tc	Mantle.PD1.Tc
0.192189717448589	-0.0905213916259841	-0.223377150721644	Mantle.PD1.Tc	Mantle.Tc
0.0239001556472831	0.0229795979995435	0.440567110531401	Mantle.PD1.Tc	Mantle.Tfc
0.00290456825230823	0.0388278415071106	0.506404444569542	Mantle.PD1.Tc	Mantle.Tfh
0.000317462580580169	0.133282934429766	0.611736508632683	Mantle.PD1.Tc	Mantle.Tfh.like
0.260056376622706	3.29961026800747e-05	0.193493187287227	Mantle.PD1.Tc	Mantle.Tfr
0.981155480750407	5.76835118416836e-05	0.00798511833361362	Mantle.PD1.Tc	Mantle.Th
0.896319176573376	4.29297213042716e-05	0.0207325946620615	Mantle.Tc	FDC
0.19948784934146	4.23201644257372e-05	0.174211110876266	Mantle.Tc	FoB.CD20.CD21
0.0202238169597503	0	0	Mantle.Tc	FoB.CD20.CD21.BCL6
0.391859271191148	3.47028435828774e-05	0.122002534986594	Mantle.Tc	GC.ICOS.Th
0.22311829631054	-0.000863779142641228	-0.165421349510576	Mantle.Tc	GC.MB
0.372454894368392	-0.00130050501668033	-0.121407017862512	Mantle.Tc	GC.naiveB
0.734425863728371	-5.10681972680094e-05	-0.0685462902152206	Mantle.Tc	GC.PD1.Tc
0.948463109802715	-4.83434662169886e-05	-0.0100525337297006	Mantle.Tc	GC.Tc
1	-6.58724128604291e-05	0	Mantle.Tc	GC.Tfc
0.00444069222230199	-3.35182406719547e-05	-0.385400112110262	Mantle.Tc	GC.Tfh
0.0370928220862876	0	0	Mantle.Tc	GC.Tfh.like
0.755058627397548	4.84235625934366e-06	0.0449938443063023	Mantle.Tc	GC.Tfr
0.175548548134222	-0.00123537026985568	-0.183801499456196	Mantle.Tc	GC.Th
0.324650525672696	0.00260725252584261	0.133955025730354	Mantle.Tc	HEV
0.0214693996246324	0.0171933622995157	0.311225762124786	Mantle.Tc	Mantle.ICOS.Th
0.584126072941719	0.0189810681931883	0.0755166536398331	Mantle.Tc	Mantle.MB
0.753542972426369	-0.0194565845743396	-0.0434800697086098	Mantle.Tc	Mantle.naiveB
0.000702512958794443	0.0102323613091002	0.575714675326494	Mantle.Tc	Mantle.PD1.Tc
0.61935262095088	0.0179551907869605	0.0686515033089392	Mantle.Tc	Mantle.Tc
0.00264119212710462	0.00414917954125762	0.526729219475773	Mantle.Tc	Mantle.Tfc
8.73978671673977e-06	0.0100962865107079	0.61196545064121	Mantle.Tc	Mantle.Tfh
8.53635045247005e-08	0.0246449916507953	0.736849966294148	Mantle.Tc	Mantle.Tfh.like
0.218537110464871	0.00522618647838735	0.167055004669922	Mantle.Tc	Mantle.Tfr
0.0473109131637091	0	0	Mantle.Tc	Mantle.Th
0.7018745971695	-3.70157671307504e-05	-0.0732989316300457	Mantle.Tfc	FoB.CD20.CD21
0.220600919445748	0	0	Mantle.Tfc	GC.MB
0.0271684013529859	-8.46263254578086e-05	-0.388973310661052	Mantle.Tfc	GC.naiveB
0.731370312638042	0	0	Mantle.Tfc	GC.PD1.Tc
1	7.78849232905028e-05	0	Mantle.Tfc	GC.Tc
0.737315677216418	0	0	Mantle.Tfc	GC.Tfc
0.479458602611225	-3.44772065412177e-05	-0.128965176043832	Mantle.Tfc	GC.Tfh
0.752610757198221	-5.72451540748057e-05	-0.0657681766047912	Mantle.Tfc	GC.Tfh.like
0.534560802034505	0	0	Mantle.Tfc	GC.Tfr
0.789417901044424	-3.91755062680835e-05	-0.0511393560432198	Mantle.Tfc	GC.Th
1	-7.60438012294971e-06	0	Mantle.Tfc	HEV
0.340329543108106	0.00652905964267234	0.169443570157431	Mantle.Tfc	Mantle.ICOS.Th
0.572573926734131	-0.00269291823426213	-0.101612995249844	Mantle.Tfc	Mantle.MB
0.305760382363091	-0.106663327677027	-0.181646956233348	Mantle.Tfc	Mantle.naiveB
0.0326275330717691	0.0313520624845999	0.417070197969726	Mantle.Tfc	Mantle.PD1.Tc
0.173705222610735	0.0818891848758251	0.240149639834245	Mantle.Tfc	Mantle.Tc
0.00116578296627723	0.0646209873235209	0.568945886675805	Mantle.Tfc	Mantle.Tfc
0.0193432316097989	0.0644801098513957	0.417145613015693	Mantle.Tfc	Mantle.Tfh
0.000335354953951822	0.0725873508486539	0.627731441643644	Mantle.Tfc	Mantle.Tfh.like
0.780929190768763	9.18032830724447e-06	0.0518704806604381	Mantle.Tfc	Mantle.Tfr
0.945563640822758	-5.41293190867792e-05	-0.0158477684960149	Mantle.Tfc	Mantle.Th
0.274878215393291	0	0	Mantle.Tfh	FDC
0.319387822912526	-6.58652872725887e-05	-0.138503498548504	Mantle.Tfh	FoB.CD20.CD21
0.307076112897737	0	0	Mantle.Tfh	FoB.CD20.CD21.BCL6
0.949374548929601	6.81467135531164e-05	0.0120937574718688	Mantle.Tfh	GC.ICOS.Th
0.000250583151254118	-0.00912495032955703	-0.504376996639204	Mantle.Tfh	GC.MB
0.00835668048862439	-0.00946869129704921	-0.363579493953594	Mantle.Tfh	GC.naiveB
0.734425863728371	-4.8113536790017e-06	-0.0685462902152206	Mantle.Tfh	GC.PD1.Tc
0.53224393840741	5.20603246049335e-05	0.0888572938179872	Mantle.Tfh	GC.Tc
0.500184257070794	0	0	Mantle.Tfh	GC.Tfc
0.153728051991612	-2.7853899093959e-05	-0.197740588482217	Mantle.Tfh	GC.Tfh
0.0480048897057473	-6.42644453367737e-05	-0.290591105109393	Mantle.Tfh	GC.Tfh.like
0.574930786964218	2.62803096976578e-05	0.0819533975366585	Mantle.Tfh	GC.Tfr
0.0246892560790992	-4.90772422971699e-05	-0.309952344303422	Mantle.Tfh	GC.Th
0.021794544668945	-2.36880429256524e-05	-0.316826752929702	Mantle.Tfh	HEV
0.0955315387560903	0.0158288637231975	0.230212617453718	Mantle.Tfh	Mantle.ICOS.Th
0.536195969443634	-0.0211949312089371	-0.0861993142572769	Mantle.Tfh	Mantle.MB
0.101626533217783	-0.130070086715898	-0.226090584134801	Mantle.Tfh	Mantle.naiveB
0.00257660475743554	0.0124691776858782	0.512580108527707	Mantle.Tfh	Mantle.PD1.Tc
0.900014267087408	0.000359334014855543	0.0184911834004826	Mantle.Tfh	Mantle.Tc
0.0298716057415414	0.0124440145245916	0.387613180235821	Mantle.Tfh	Mantle.Tfc
1.56472095597692e-06	0.111044902027116	0.660987146577996	Mantle.Tfh	Mantle.Tfh
4.53872131394197e-08	0.103434946008444	0.767112347509347	Mantle.Tfh	Mantle.Tfh.like
0.0900187989034277	0.016851374042132	0.234105820636799	Mantle.Tfh	Mantle.Tfr
0.807350948583163	2.02730098814375e-05	0.035464947100076	Mantle.Tfh	Mantle.Th
0.111716075974836	0	0	Mantle.Tfh.like	FDC
0.0501635358540647	-1.96703308848172e-05	-0.271115348732112	Mantle.Tfh.like	FoB.CD20.CD21
0.55215698122258	1.35929509290647e-05	0.0872922573249603	Mantle.Tfh.like	GC.ICOS.Th
0.000102139759562098	-0.00148518458614541	-0.535162094540477	Mantle.Tfh.like	GC.MB
5.85556550147532e-05	-0.00904665851505941	-0.553347494023235	Mantle.Tfh.like	GC.naiveB
1	5.59296099862788e-06	0	Mantle.Tfh.like	GC.PD1.Tc
0.136451001971228	-2.58554096869317e-05	-0.208994329325101	Mantle.Tfh.like	GC.Tc
0.549780407775863	8.89756824388741e-05	0.114942790563418	Mantle.Tfh.like	GC.Tfc
0.00580009494140137	-1.82745623242907e-05	-0.380836487055134	Mantle.Tfh.like	GC.Tfh
0.727682908692603	-1.31385819474198e-05	-0.0524449059947104	Mantle.Tfh.like	GC.Tfh.like
0.538746736224648	-5.08179093545653e-05	-0.0902765964186106	Mantle.Tfh.like	GC.Tfr
0.119637215836	-5.58787904902401e-05	-0.215228233673887	Mantle.Tfh.like	GC.Th
0.0780261902214535	-8.1016290341744e-06	-0.243646487513135	Mantle.Tfh.like	HEV
0.00291924986217703	0.0196423105449072	0.410074413170823	Mantle.Tfh.like	Mantle.ICOS.Th
0.113164037066807	-0.0315183032511438	-0.218833398406866	Mantle.Tfh.like	Mantle.MB
0.332086623402956	0.0314584734576257	0.134462287353398	Mantle.Tfh.like	Mantle.naiveB
0.000421123573342421	0.0216342362075777	0.599204709018511	Mantle.Tfh.like	Mantle.PD1.Tc
0.964351308033278	-0.00334539801838509	-0.00736701266927046	Mantle.Tfh.like	Mantle.Tc
0.000420442566375879	0.00865127346679386	0.617385827376446	Mantle.Tfh.like	Mantle.Tfc
3.77859852378802e-06	0.0526969188304338	0.648740790771292	Mantle.Tfh.like	Mantle.Tfh
3.94569722035587e-07	0.170441397387413	0.697905766495554	Mantle.Tfh.like	Mantle.Tfh.like
0.0764541940826086	0.0157486690869619	0.244601553436854	Mantle.Tfh.like	Mantle.Tfr
0.829653427080544	-5.55633436193197e-05	-0.0315227595785468	Mantle.Tfh.like	Mantle.Th
0.60219257692447	-6.00379667773428e-06	-0.076019513760892	Mantle.Tfr	FDC
0.127227118648455	9.54341481708177e-06	0.207106746028835	Mantle.Tfr	FoB.CD20.CD21
0.75117552927221	3.7349245370154e-05	0.045975378758888	Mantle.Tfr	FoB.CD20.CD21.BCL6
0.94930512593926	-8.66744553419568e-05	-0.0111286229314488	Mantle.Tfr	GC.ICOS.Th
0.0243222595500965	-0.00137282456656243	-0.304869444033466	Mantle.Tfr	GC.MB
0.164317224168414	-0.00128224336272863	-0.188686321637333	Mantle.Tfr	GC.naiveB
0.281883756176503	-5.41291105367424e-05	-0.148121489118294	Mantle.Tfr	GC.Tc
0.500184257070794	0	0	Mantle.Tfr	GC.Tfc
0.0149734778877392	0	0	Mantle.Tfr	GC.Tfh
0.102443015727569	-4.86953556326887e-05	-0.235812001791253	Mantle.Tfr	GC.Tfh.like
0.0655637336047615	-1.55599179673481e-05	-0.257035475828376	Mantle.Tfr	GC.Tfr
0.0474720160016627	-0.00226386065089325	-0.268438893626877	Mantle.Tfr	GC.Th
0.597081316052951	9.48755278127391e-06	0.072445199963439	Mantle.Tfr	HEV
0.00677168638452543	0.0285600288232827	0.366273508123368	Mantle.Tfr	Mantle.ICOS.Th
0.561163663761443	0.0167413834123234	0.0800934205270958	Mantle.Tfr	Mantle.MB
0.0704778750077834	-0.0717947117096318	-0.24485702846855	Mantle.Tfr	Mantle.naiveB
0.0733037782368727	0.00135792261411568	0.305844070228198	Mantle.Tfr	Mantle.PD1.Tc
0.527547455713919	-0.0106528000455962	-0.0869585708579897	Mantle.Tfr	Mantle.Tc
0.192351116251256	0.000957055347044463	0.230428611792771	Mantle.Tfr	Mantle.Tfc
2.05823638893181e-07	0.0138112708533238	0.714689336866341	Mantle.Tfr	Mantle.Tfh
5.06109050060005e-07	0.016871141600123	0.691344956339546	Mantle.Tfr	Mantle.Tfh.like
0.10684319069707	0.0159757047356207	0.218580048838941	Mantle.Tfr	Mantle.Tfr
0.399104905322503	0	0	Mantle.Tfr	Mantle.Th
0.000641547937522446	0.000110773226071081	0.484228562205822	Mantle.Th	FDC
0.0148140779071651	0.000443488561991827	0.32973544795164	Mantle.Th	FoB.CD20.CD21
0.000450759183016812	5.12025476212385e-05	0.483430697481009	Mantle.Th	FoB.CD20.CD21.BCL6
0.219751756977206	-1.19428658591411e-06	-0.173237838604553	Mantle.Th	GC.ICOS.Th
0.195870387817408	-0.000933116606327601	-0.176205525159611	Mantle.Th	GC.MB
0.846534517158606	0.000235560147333172	0.0274606013235757	Mantle.Th	GC.naiveB
0.0446381349531576	0	0	Mantle.Th	GC.PD1.Tc
0.0669716733672807	-0.000128184614641002	-0.250477878080125	Mantle.Th	GC.Tc
0.0116364741609137	-7.386644061604e-05	-0.457764620508483	Mantle.Th	GC.Tfc
7.4561992714011e-05	-0.000102812647947719	-0.535396024452028	Mantle.Th	GC.Tfh
0.0157384778092839	-3.54746096563014e-05	-0.346616501348322	Mantle.Th	GC.Tfh.like
0.28232407920719	-4.10272897038837e-05	-0.15038781348022	Mantle.Th	GC.Tfr
0.180004381030408	-0.00229335577370177	-0.181929765359709	Mantle.Th	GC.Th
0.331964195665816	0.00223031382271695	0.132726239730616	Mantle.Th	HEV
0.0401572485005279	0.0108746476492141	0.276894396679388	Mantle.Th	Mantle.ICOS.Th
0.433129084791767	-0.0137560030126024	-0.107554021850671	Mantle.Th	Mantle.MB
0.0678291972542356	-0.0623970224900257	-0.247145411912181	Mantle.Th	Mantle.naiveB
0.0127244593396527	0.00122125969943159	0.417070197969726	Mantle.Th	Mantle.PD1.Tc
0.44312017603629	-0.012286266155449	-0.10526563840704	Mantle.Th	Mantle.Tc
0.190779114165002	0.000467262221101142	0.232677589494996	Mantle.Th	Mantle.Tfc
3.76848505851291e-09	0.00835151416421261	0.728966612888801	Mantle.Th	Mantle.Tfh
5.90281507129566e-11	0.0137558522262136	0.782964139769453	Mantle.Th	Mantle.Tfh.like
0.0849963279453843	0.00600025331070685	0.233415111250393	Mantle.Th	Mantle.Tfr

## Sheet: fig4c_nb_box
ImageID	dataset	cell_type1	cell_type2	interaction_value
602_GC1	MS	FoB.CD20.CD21	GC.Tfh	0.223756906077348
602_GC1	MS	FoB.CD20.CD21.BCL6	GC.Tfh	0.836734693877551
602_GC1	MS	GC.naiveB	GC.Tfh	0.0388349514563107
603_GC1	MS	FoB.CD20.CD21	GC.Tfh	0.0845684394071491
603_GC1	MS	FoB.CD20.CD21.BCL6	GC.Tfh	0.567567567567568
603_GC1	MS	GC.naiveB	GC.Tfh	0.0742049469964664
619_GC2	MS	FoB.CD20.CD21	GC.Tfh	0.236699084668192
619_GC2	MS	FoB.CD20.CD21.BCL6	GC.Tfh	0.324420980926431
619_GC2	MS	GC.naiveB	GC.Tfh	0.0978991596638655
626_GC1	MS	FoB.CD20.CD21	GC.Tfh	0.290810810810811
626_GC1	MS	FoB.CD20.CD21.BCL6	GC.Tfh	0.563670411985019
626_GC1	MS	GC.naiveB	GC.Tfh	0.0485601355166573
628_GC1	MS	FoB.CD20.CD21	GC.Tfh	0.0868686868686869
628_GC1	MS	FoB.CD20.CD21.BCL6	GC.Tfh	0.412698412698413
628_GC1	MS	GC.naiveB	GC.Tfh	0.0968247745981968
634_GC2	MS	FoB.CD20.CD21	GC.Tfh	0.198672911787666
634_GC2	MS	FoB.CD20.CD21.BCL6	GC.Tfh	0.472229748035763
634_GC2	MS	GC.naiveB	GC.Tfh	-0.060051657339647
636_GC1	MS	FoB.CD20.CD21	GC.Tfh	0.0264123257520176
636_GC1	MS	FoB.CD20.CD21.BCL6	GC.Tfh	0.157760814249364
636_GC1	MS	GC.naiveB	GC.Tfh	0.0162393162393162
712_GC2	MS	FoB.CD20.CD21	GC.Tfh	0.560121765601218
712_GC2	MS	FoB.CD20.CD21.BCL6	GC.Tfh	1
712_GC2	MS	GC.naiveB	GC.Tfh	0.0716018763142287
714_GC1	MS	FoB.CD20.CD21	GC.Tfh	-0.21183800623053
714_GC1	MS	FoB.CD20.CD21.BCL6	GC.Tfh	1
714_GC1	MS	GC.naiveB	GC.Tfh	-0.0251020294068318
715_GC1	MS	FoB.CD20.CD21	GC.Tfh	0.0677226442540811
715_GC1	MS	FoB.CD20.CD21.BCL6	GC.Tfh	0.286363636363636
715_GC1	MS	GC.naiveB	GC.Tfh	0.0263117402677335
729_GC1	MS	FoB.CD20.CD21	GC.Tfh	0.115682241159761
729_GC1	MS	FoB.CD20.CD21.BCL6	GC.Tfh	0.426666666666667
729_GC1	MS	GC.naiveB	GC.Tfh	0.193470955352856
730_GC1	MS	FoB.CD20.CD21	GC.Tfh	0.124749565914251
730_GC1	MS	FoB.CD20.CD21.BCL6	GC.Tfh	0.484630163304515
730_GC1	MS	GC.naiveB	GC.Tfh	0.10106517879787
818_GC1	CTRL	FoB.CD20.CD21	GC.Tfh	0.00923482849604222
818_GC1	CTRL	FoB.CD20.CD21.BCL6	GC.Tfh	0.0263157894736842
818_GC1	CTRL	GC.naiveB	GC.Tfh	0.00137605661490073
826_GC1	CTRL	FoB.CD20.CD21	GC.Tfh	0.0272037115141291
826_GC1	CTRL	FoB.CD20.CD21.BCL6	GC.Tfh	0.149025069637883
826_GC1	CTRL	GC.naiveB	GC.Tfh	0.0153217568947906
832_GC2	CTRL	FoB.CD20.CD21	GC.Tfh	0.0226293103448276
832_GC2	CTRL	FoB.CD20.CD21.BCL6	GC.Tfh	0.141221374045802
832_GC2	CTRL	GC.naiveB	GC.Tfh	0.00813308687615527
840_GC2	CTRL	FoB.CD20.CD21	GC.Tfh	0.0659365731234315
840_GC2	CTRL	FoB.CD20.CD21.BCL6	GC.Tfh	0.255761663856099
840_GC2	CTRL	GC.naiveB	GC.Tfh	0.0236166713217267
847_GC1	CTRL	FoB.CD20.CD21	GC.Tfh	0.00134228187919463
847_GC1	CTRL	FoB.CD20.CD21.BCL6	GC.Tfh	0.0133333333333333
847_GC1	CTRL	GC.naiveB	GC.Tfh	0.000294496594883122
853_GC1	CTRL	FoB.CD20.CD21	GC.Tfh	0.0182111572153066
853_GC1	CTRL	FoB.CD20.CD21.BCL6	GC.Tfh	0.125944584382872
853_GC1	CTRL	GC.naiveB	GC.Tfh	0.00736025462502487
857_GC1	CTRL	FoB.CD20.CD21	GC.Tfh	0.0323101777059774
857_GC1	CTRL	FoB.CD20.CD21.BCL6	GC.Tfh	0.0315146740200906
857_GC1	CTRL	GC.naiveB	GC.Tfh	0.00971302428256071
859_GC1	CTRL	FoB.CD20.CD21	GC.Tfh	0.137303556658395
859_GC1	CTRL	FoB.CD20.CD21.BCL6	GC.Tfh	0.161290322580645
859_GC1	CTRL	GC.naiveB	GC.Tfh	0.0264834059671472
862_GC1	CTRL	FoB.CD20.CD21	GC.Tfh	0
862_GC1	CTRL	FoB.CD20.CD21.BCL6	GC.Tfh	0
862_GC1	CTRL	GC.naiveB	GC.Tfh	0.000786428491180766
864_GC2	CTRL	FoB.CD20.CD21	GC.Tfh	0.0714285714285714
864_GC2	CTRL	FoB.CD20.CD21.BCL6	GC.Tfh	0.234138972809668
864_GC2	CTRL	GC.naiveB	GC.Tfh	0.0315568022440393
909_GC2	CTRL	FoB.CD20.CD21	GC.Tfh	0.0653021442495127
909_GC2	CTRL	FoB.CD20.CD21.BCL6	GC.Tfh	0.207182320441989
909_GC2	CTRL	GC.naiveB	GC.Tfh	0.0407523510971787
925_GC1	CTRL	FoB.CD20.CD21	GC.Tfh	0.0418760469011725
925_GC1	CTRL	FoB.CD20.CD21.BCL6	GC.Tfh	0.155044510385757
925_GC1	CTRL	GC.naiveB	GC.Tfh	0.0253313202482805
946_GC1	CTRL	FoB.CD20.CD21	GC.Tfh	0.0691244239631336
946_GC1	CTRL	FoB.CD20.CD21.BCL6	GC.Tfh	0.183950617283951
946_GC1	CTRL	GC.naiveB	GC.Tfh	0.0345791128187216
602_GC1	MS	Mantle.naiveB	Mantle.Tfh	0.00677966101694915
603_GC1	MS	Mantle.naiveB	Mantle.Tfh	0.0179519595448799
619_GC2	MS	Mantle.naiveB	Mantle.Tfh	0.00844854070660522
626_GC1	MS	Mantle.naiveB	Mantle.Tfh	-0.00335570469798658
628_GC1	MS	Mantle.naiveB	Mantle.Tfh	0.0117233294255569
634_GC2	MS	Mantle.naiveB	Mantle.Tfh	0.022508038585209
636_GC1	MS	Mantle.naiveB	Mantle.Tfh	0.0199430199430199
712_GC2	MS	Mantle.naiveB	Mantle.Tfh	0.0450687545233239
714_GC1	MS	Mantle.naiveB	Mantle.Tfh	0.0349075975359343
715_GC1	MS	Mantle.naiveB	Mantle.Tfh	0.0145854897901571
729_GC1	MS	Mantle.naiveB	Mantle.Tfh	0.00467980295566503
730_GC1	MS	Mantle.naiveB	Mantle.Tfh	0.0421302118603076
818_GC1	CTRL	Mantle.naiveB	Mantle.Tfh	0.000885347498893316
826_GC1	CTRL	Mantle.naiveB	Mantle.Tfh	-0.000425985090521832
832_GC2	CTRL	Mantle.naiveB	Mantle.Tfh	0.00134436401240951
840_GC2	CTRL	Mantle.naiveB	Mantle.Tfh	0.000916758342500917
847_GC1	CTRL	Mantle.naiveB	Mantle.Tfh	0.000521251002405774
853_GC1	CTRL	Mantle.naiveB	Mantle.Tfh	0.00124688279301746
857_GC1	CTRL	Mantle.naiveB	Mantle.Tfh	0.000750187546886722
859_GC1	CTRL	Mantle.naiveB	Mantle.Tfh	0.00350789275870709
862_GC1	CTRL	Mantle.naiveB	Mantle.Tfh	0.00197405527354766
864_GC2	CTRL	Mantle.naiveB	Mantle.Tfh	0.00254957507082153
909_GC2	CTRL	Mantle.naiveB	Mantle.Tfh	0.00483383685800604
925_GC1	CTRL	Mantle.naiveB	Mantle.Tfh	0.0043767840152236
946_GC1	CTRL	Mantle.naiveB	Mantle.Tfh	0.0013259082471493

## Sheet: fig5a_alltfh_rois
ImageID	MS_status	ROI	value	fr_cells_area
602_GC1	afterMS	Mantle	Tfh-like	0.000870827285921626
602_GC1	afterMS	Mantle	Tfh	0.00290275761973875
603_GC1	afterMS	Mantle	Tfh-like	0.0117283950617284
603_GC1	afterMS	Mantle	Tfh	0.0101646090534979
619_GC2	afterMS	Mantle	Tfh-like	0.0218636127017179
619_GC2	afterMS	Mantle	Tfh	0.00749609578344612
626_GC1	afterMS	Mantle	Tfh-like	0.00279619717184629
626_GC1	afterMS	Mantle	Tfh	0.00247663178077814
628_GC1	afterMS	Mantle	Tfh-like	0.00606980273141123
628_GC1	afterMS	Mantle	Tfh	0.0113808801213961
634_GC2	afterMS	Mantle	Tfh-like	0.0431372549019608
634_GC2	afterMS	Mantle	Tfh	0.0130718954248366
636_GC1	afterMS	Mantle	Tfh-like	0.00505731625084289
636_GC1	afterMS	Mantle	Tfh	0.0074173971679029
706_GC1	beforeMS	Mantle	Tfh-like	0.0159186804756425
706_GC1	beforeMS	Mantle	Tfh	0.00441120061373226
709_GC2	beforeMS	Mantle	Tfh-like	0.0492227979274611
709_GC2	beforeMS	Mantle	Tfh	0.0077720207253886
711_GC1	beforeMS	Mantle	Tfh-like	0.014968814968815
711_GC1	beforeMS	Mantle	Tfh	0.00623700623700624
712_GC2	afterMS	Mantle	Tfh-like	0.0458679319889284
712_GC2	afterMS	Mantle	Tfh	0.0216686437327007
714_GC1	afterMS	Mantle	Tfh-like	0.0109664153529815
714_GC1	afterMS	Mantle	Tfh	0.0205620287868403
715_GC1	afterMS	Mantle	Tfh-like	0.0151785714285714
715_GC1	afterMS	Mantle	Tfh	0.00625
722_GC1	afterMS	Mantle	Tfh-like	0.012693326760737
722_GC1	afterMS	Mantle	Tfh	0.00443650255715078
729_GC1	afterMS	Mantle	Tfh-like	0.00968010285109279
729_GC1	afterMS	Mantle	Tfh	0.00196627089162822
730_GC1	afterMS	Mantle	Tfh-like	0.0346283783783784
730_GC1	afterMS	Mantle	Tfh	0.0353322072072072
818_GC1	CTRL	Mantle	Tfh	0.000160668380462725
826_GC1	CTRL	Mantle	Tfh-like	0.000119968808109891
826_GC1	CTRL	Mantle	Tfh	0.000599844040549457
832_GC2	CTRL	Mantle	Tfh-like	0.000512445095168375
832_GC2	CTRL	Mantle	Tfh	0.000512445095168375
840_GC2	CTRL	Mantle	Tfh-like	0.000420285794340151
840_GC2	CTRL	Mantle	Tfh	0.000980666853460353
847_GC1	CTRL	Mantle	Tfh-like	0.000390930414386239
847_GC1	CTRL	Mantle	Tfh	0.000625488663017983
853_GC1	CTRL	Mantle	Tfh-like	0.000175192711983182
853_GC1	CTRL	Mantle	Tfh	0.000875963559915908
857_GC1	CTRL	Mantle	Tfh-like	0.000958116616479606
857_GC1	CTRL	Mantle	Tfh	0.000273747604708459
859_GC1	CTRL	Mantle	Tfh-like	0.000195179076802967
859_GC1	CTRL	Mantle	Tfh	0.00165902215282522
862_GC1	CTRL	Mantle	Tfh-like	0.000537634408602151
862_GC1	CTRL	Mantle	Tfh	0.00304659498207885
864_GC2	CTRL	Mantle	Tfh-like	0.00354336773994762
864_GC2	CTRL	Mantle	Tfh	0.00123247573563395
907_GC2	CTRL	Mantle	Tfh-like	0.000461041954817888
907_GC2	CTRL	Mantle	Tfh	0.000115260488704472
909_GC2	CTRL	Mantle	Tfh-like	0.000162443144899285
909_GC2	CTRL	Mantle	Tfh	0.001137102014295
925_GC1	CTRL	Mantle	Tfh-like	0.00135263086703639
925_GC1	CTRL	Mantle	Tfh	0.00108210469362911
946_GC1	CTRL	Mantle	Tfh-like	0.000282565696524442
946_GC1	CTRL	Mantle	Tfh	0.000847697089573326
957_GC2	CTRL	Mantle	Tfh-like	0.00878477306002928
957_GC2	CTRL	Mantle	Tfh	0.0107979502196193
602_GC1	afterMS	Follicle	Tfh-like	0.0132478632478632
602_GC1	afterMS	Follicle	Tfh	0.0363247863247863
603_GC1	afterMS	Follicle	Tfh-like	0.00526677352873826
603_GC1	afterMS	Follicle	Tfh	0.0192351728875658
619_GC2	afterMS	Follicle	Tfh-like	0.0572154471544716
619_GC2	afterMS	Follicle	Tfh	0.102540650406504
626_GC1	afterMS	Follicle	Tfh-like	0.0257915057915058
626_GC1	afterMS	Follicle	Tfh	0.0503474903474904
628_GC1	afterMS	Follicle	Tfh-like	0.0241431706905285
628_GC1	afterMS	Follicle	Tfh	0.0450785075130846
634_GC2	afterMS	Follicle	Tfh-like	0.0461679389312977
634_GC2	afterMS	Follicle	Tfh	0.0944732824427481
636_GC1	afterMS	Follicle	Tfh-like	0.00142247510668563
636_GC1	afterMS	Follicle	Tfh	0.0130054866896972
706_GC1	beforeMS	Follicle	Tfh-like	0.0389318692288495
706_GC1	beforeMS	Follicle	Tfh	0.0451709508360369
709_GC2	beforeMS	Follicle	Tfh-like	0.0251396648044693
709_GC2	beforeMS	Follicle	Tfh	0.058659217877095
711_GC1	beforeMS	Follicle	Tfh-like	0.00763941940412529
711_GC1	beforeMS	Follicle	Tfh	0.0458365164247517
712_GC2	afterMS	Follicle	Tfh-like	0.0229366790825328
712_GC2	afterMS	Follicle	Tfh	0.116839835326407
714_GC1	afterMS	Follicle	Tfh-like	0.0148983028889753
714_GC1	afterMS	Follicle	Tfh	0.201969166990543
715_GC1	afterMS	Follicle	Tfh-like	0.00672100672100672
715_GC1	afterMS	Follicle	Tfh	0.0291720291720292
722_GC1	afterMS	Follicle	Tfh-like	0.0189962476547842
722_GC1	afterMS	Follicle	Tfh	0.0595684803001876
729_GC1	afterMS	Follicle	Tfh-like	0.0407773935853106
729_GC1	afterMS	Follicle	Tfh	0.103493501848098
730_GC1	afterMS	Follicle	Tfh-like	0.023636005515068
730_GC1	afterMS	Follicle	Tfh	0.112074059483947
818_GC1	CTRL	Follicle	Tfh	0.000951173113506658
826_GC1	CTRL	Follicle	Tfh-like	0.00102564102564103
826_GC1	CTRL	Follicle	Tfh	0.011025641025641
832_GC2	CTRL	Follicle	Tfh-like	0.000772499034376207
832_GC2	CTRL	Follicle	Tfh	0.00617999227500966
836_GC1	CTRL	Follicle	Tfh-like	0.00126871352448617
836_GC1	CTRL	Follicle	Tfh	0.01192590713017
840_GC2	CTRL	Follicle	Tfh-like	0.0105463786531131
840_GC2	CTRL	Follicle	Tfh	0.0364675984752224
847_GC1	CTRL	Follicle	Tfh	0.000195236235845373
853_GC1	CTRL	Follicle	Tfh-like	0.000375798571965427
853_GC1	CTRL	Follicle	Tfh	0.00450958286358512
857_GC1	CTRL	Follicle	Tfh-like	0.00108342361863489
857_GC1	CTRL	Follicle	Tfh	0.0114533353969974
859_GC1	CTRL	Follicle	Tfh-like	0.00109394229454396
859_GC1	CTRL	Follicle	Tfh	0.0239299876931492
862_GC1	CTRL	Follicle	Tfh	0.00032020493115594
864_GC2	CTRL	Follicle	Tfh-like	0.00112803158488438
864_GC2	CTRL	Follicle	Tfh	0.0304568527918782
907_GC2	CTRL	Follicle	Tfh	0.00426136363636364
909_GC2	CTRL	Follicle	Tfh-like	0.00390407138873397
909_GC2	CTRL	Follicle	Tfh	0.0362520914668154
925_GC1	CTRL	Follicle	Tfh-like	0.00344449663378738
925_GC1	CTRL	Follicle	Tfh	0.0200407076874902
946_GC1	CTRL	Follicle	Tfh-like	0.00484496124031008
946_GC1	CTRL	Follicle	Tfh	0.0339147286821705
957_GC2	CTRL	Follicle	Tfh-like	0.00279589934762349
957_GC2	CTRL	Follicle	Tfh	0.0130475302889096

[truncated: 28 more sheets: fig5b_icostfh, fig5c_interaction, fig6a_eberish, fig6b_qpcr, sfig1e, sfig1f, sfig1g_i, sfig1g_ii, sfig1g_iii, sfig1g_iv, sfig1g_v, sfig1g_vi, sfig2a, sfig2c, sfig2d_i, sfig2d_ii, sfig2d_iii, sfig2d_iv, sfig2d_v, sfig3a …]
